# Supplementary material for: Marine species and assemblage change foreshadowed by their thermal bias over Early Jurassic warming
Source: Nat Commun. 2025 Feb 5;16:1370. doi: 10.1038/s41467-025-56589-0 (PMC11799210; doi:10.1038/s41467-025-56589-0)
Supplement: Supplementary file 4 — Supplementary Data 1 [file 41467_2025_56589_MOESM4_ESM.xlsx]

## Sheet: Sheet1
class	identified_name	accepted_name	vetted_species_name
Bivalvia	Actinostreon solitarium	Actinostreon gregareum	Actinostreon gregareum
Bivalvia	Actinostreon gregareum	Actinostreon gregareum	Actinostreon gregareum
Bivalvia	cf. Actinostreon solitarium	Actinostreon gregareum	Actinostreon gregareum
Bivalvia	Nicaniella pumila	Nicaniella	Ancliffia pumila
Bivalvia	Lima antiquata	Antiquilima antiquata	Antiquilima antiquata
Bivalvia	Lima succincta	Lima succincta	Antiquilima succincta
Bivalvia	Antiquilima succincta	Antiquilima (Antiquilima) succincta	Antiquilima succincta
Bivalvia	Antiquilima (Antiquilima) succincta	Antiquilima (Antiquilima) succincta	Antiquilima succincta
Bivalvia	Grammatodon intermedius	Arca (Cucullaea) intermedia	Arca intermedia
Bivalvia	Arcomytilus asper	Arcomytilus asper	Arcomytilus asper
Bivalvia	Arcomytilus pectinatus	Arcomytilus	Arcomytilus pectinatus
Bivalvia	Bakevellia (Bakevellia) waltoni	Bakevellia (Bakevellia) waltoni	Bakevellia waltoni
Bivalvia	Bakevellia cf. waltoni	Bakevellia (Bakevellia) waltoni	Bakevellia waltoni
Bivalvia	Bositra buchi	Bositra buchi	Bositra buchi
Bivalvia	Bositra buchii ?	Bositra buchi	Bositra buchi
Bivalvia	Bositra buchii	Bositra buchi	Bositra buchi
Bivalvia	Posidonia (Steinmannia) bronni	Steinmannia bronni	Bositra radiata
Bivalvia	Bositra radiata	Bositra	Bositra radiata
Bivalvia	Steinmannia bronni	Steinmannia bronni	Bositra radiata
Bivalvia	Camptonectes (Camptonectes) auritus	Camptonectes (Camptonectes) auritus	Camptonectes auritus
Bivalvia	Pecten strionatis	Camptonectes (Camptonectes) auritus	Camptonectes auritus
Bivalvia	Camptonectes auritus	Camptonectes (Camptonectes) auritus	Camptonectes auritus
Bivalvia	Camptonectes cf. auritus	Camptonectes (Camptonectes) auritus	Camptonectes auritus
Bivalvia	Camptonectes laminatus	Camptonectes laminatus	Camptonectes laminatus
Bivalvia	Camptonectes n. sp. mundus	Camptonectes mundus	Camptonectes mundus
Bivalvia	Camptonectes (Camptonectes) subulatus	Camptonectes subulatus	Camptonectes subulatus
Bivalvia	Camptonectes subulatus	Camptonectes subulatus	Camptonectes subulatus
Bivalvia	Chlamys cf. subulata	Camptonectes subulatus	Camptonectes subulatus
Bivalvia	Camptonectes lohbergensis	Pecten lohbergensis	Camptonectes subulatus
Bivalvia	Cardinia concinna	Cardinia concinna	Cardinia concinna
Bivalvia	Cardinia laevis	Cardinia	Cardinia laevis
Bivalvia	Parallelodon (Catella) n. sp. fossa	Catella fossa	Catella fossa
Bivalvia	Ceratomya cf. concentrica	Ceratomya concentrica	Ceratomya concentrica
Bivalvia	Ceratomya concentrica	Ceratomya concentrica	Ceratomya concentrica
Bivalvia	Chlamys (Chlamys) textoria	Chlamys textoria	Chlamys textoria
Bivalvia	Praechlamys rollei	Praechlamys rollei	Chlamys textoria
Bivalvia	Chlamys textoria	Chlamys textoria	Chlamys textoria
Bivalvia	Chlamys torulosi	Chlamys	Chlamys textoria
Bivalvia	Chlamys cf. rollei	Chlamys rollei	Chlamys textoria
Bivalvia	Cochlearites loppianus	Cochlearites	Cochlearites loppianus
Bivalvia	Coelopis (Coelopis) cf. parvocardinata	Coelopis (Coelopis) parvocardinata	Coelopis parvocardinata
Bivalvia	Corbulomima cf. obscura	Corbulomima obscura	Corbulomima obscura
Bivalvia	Ctenostreon rugosum	Ctenostreon rugosum	Ctenostreon rugosum
Bivalvia	Dacryomya gaveyi	Dacromya	Dacryomya gaveyi
Bivalvia	Entolium (Entolium) corneolum	Entolium (Entolium) corneolum	Entolium corneolum
Bivalvia	Entolium demissum	Entolium demissus	Entolium corneolum
Bivalvia	Entolium disciforme	Entolium (Entolium) disciforme	Entolium corneolum
Bivalvia	Entolium corneolum	Entolium (Entolium) corneolum	Entolium corneolum
Bivalvia	Entolium cf. corneolum	Entolium (Entolium) corneolum	Entolium corneolum
Bivalvia	Entolium calvum	Entolium	Entolium lunare
Bivalvia	Entolium (Entolium) lunare	Entolium lunare	Entolium lunare
Bivalvia	Entolium lunare	Entolium lunare	Entolium lunare
Bivalvia	Eopecten n. sp. johnsoni	Eopecten johnsoni	Eopecten johnsoni
Bivalvia	Eopecten velatus	Eopecten velatus	Eopecten velatus
Bivalvia	Eopecten cf. velatus	Eopecten velatus	Eopecten velatus
Bivalvia	Eothyasira antiqua	Eothyasira	Eothyasira antiqua
Bivalvia	Pronoella (Pronoella) intermedia	Pronoella	Eotrapezium cucullatum
Bivalvia	Gervillella betacalcis	Gervillella	Gervillella betacalcis
Bivalvia	Gervillella monotis	Gervillella	Gervillella monotis
Bivalvia	Goniomya hybrida	Goniomya	Goniomya hybrida
Bivalvia	Goniomya cf. literata	Goniomya literata	Goniomya literata
Bivalvia	Goniomya rhombifera	Goniomya	Goniomya rhombifera
Bivalvia	Grammatodon concinnus	Grammatodon concinnus	Grammatodon concinnus
Bivalvia	Grammatodon (Grammatodon) concinnus	Grammatodon concinnus	Grammatodon concinnus
Bivalvia	Grammatodon (Gramatodon) concinnus	Grammatodon concinnus	Grammatodon concinnus
Bivalvia	Grammatodon cf. concinnus	Grammatodon concinnus	Grammatodon concinnus
Bivalvia	Grammatodon insons	Grammatodon insons	Grammatodon insons
Bivalvia	Cucullaea (Idonearca) muensteri	Cucullaea (Idonearca) muensteri	Grammatodon muensteri
Bivalvia	Cucullaea muensteri	Cucullaea (Idonearca) muensteri	Grammatodon muensteri
Bivalvia	Gresslya donaciformis	Gresslya	Gresslya donaciformis
Bivalvia	Gresslya intermedia	Gresslya	Gresslya intermedia
Bivalvia	Gryphaea (Catinula) cf. crickleyensis	Gryphaea (Catinula) crickleyensis	Gryphaea crickleyensis
Bivalvia	Catinula cf. crickleyensis	Gryphaea (Catinula) crickleyensis	Gryphaea crickleyensis
Bivalvia	Gryphaea (Catinula) crickleyensis	Gryphaea (Catinula) crickleyensis	Gryphaea crickleyensis
Bivalvia	Gryphaea cymbium	Gryphaea cymbium	Gryphaea cymbium
Bivalvia	Gryphaea (Gryphaea) cf. dumortieri	Gryphaea (Gryphaea) dumortieri	Gryphaea dumortieri
Bivalvia	Gryphaea (Grammatodon) cf. dumortieri	Gryphaea (Gryphaea) dumortieri	Gryphaea dumortieri
Bivalvia	Gryphaea gigantea	Gryphaea gigantea	Gryphaea gigantea
Bivalvia	Gryphaea (Gryphaea) gigantea	Gryphaea gigantea	Gryphaea gigantea
Bivalvia	Gryphaea (Bilobissa) cf. sublobata	Gryphaea (Bilobissa) sublobata	Gryphaea sublobata
Bivalvia	Gryphaea (Bilobissa) sublobata	Gryphaea (Bilobissa) sublobata	Gryphaea sublobata
Bivalvia	Gryphaea cf. sublobata	Gryphaea (Bilobissa) sublobata	Gryphaea sublobata
Bivalvia	Plicatula (Harpax) cf. auricula	Plicatula (Harpax) auricula	Harpax auricula
Bivalvia	Harpax auricola	Harpax	Harpax auricula
Bivalvia	Plicatula auricula ?	Plicatula (Harpax) auricula	Harpax auricula
Bivalvia	Plicatula (Harpax) rapa	Harpax rapa	Harpax rapa
Bivalvia	Plicatula spinosa	Plicatula spinosa	Harpax spinosus
Bivalvia	Plicatula (Harpax) spinosa	Plicatula (Harpax) spinosa	Harpax spinosus
Bivalvia	Harpax spinosa	Plicatula (Harpax) spinosa	Harpax spinosus
Bivalvia	Harpax spinosus	Harpax	Harpax spinosus
Bivalvia	Plicatula cf. spinosa	Plicatula spinosa	Harpax spinosus
Bivalvia	Hippopodium ponderosum	Hippopodium ponderosum	Hippopodium ponderosum
Bivalvia	Homomya cf. alsatica	Homomya alsatica	Homomya alsatica
Bivalvia	Homomya cf. gibbosa	Homomya gibbosa	Homomya gibbosa
Bivalvia	Homomya ventricosa	Homomya ventricosa	Homomya ventricosa
Bivalvia	Homomya cf. ventricosa	Homomya ventricosa	Homomya ventricosa
Bivalvia	Inoperna perplicata	Inoperna perplicata	Inoperna perplicata
Bivalvia	Inoperna sowerbiana	Inoperna sowerbiana	Inoperna sowerbiana
Bivalvia	Liostrea hisingeri	Liostrea	Liostrea hisingeri
Bivalvia	Lithioperna scutata	Lithioperna	Lithioperna scutata
Bivalvia	Luciniola pumila	Luciniola pumila	Luciniola pumila
Bivalvia	Lycettia lunularis	Lycettia lunularis	Lycettia lunularis
Bivalvia	Unicardium cardioides	Mactromya cardioides	Mactromya cardioideum
Bivalvia	Mactromya cardiloides	Mactromya	Mactromya cardioideum
Bivalvia	Mactromya cardioideum	Mactromya	Mactromya cardioideum
Bivalvia	Mactromya cardioides	Mactromya cardioides	Mactromya cardioideum
Bivalvia	Mactromya cf. cardioides	Mactromya cardioides	Mactromya cardioideum
Bivalvia	Pseudomonotis substriata	Pseudomonotis	Meleagrinella substriata
Bivalvia	Meleagrinella substriata	Meleagrinella substriata	Meleagrinella substriata
Bivalvia	Lucina bellona	Lucina	Mesomiltha bellona
Bivalvia	Modiolus (Modiolus) aff. gerthi	Modiolus gerthi	Modiolus gerthi
Bivalvia	Modiolus (Modiolus) cf. giganteus	Modiolus giganteus	Modiolus giganteus
Bivalvia	Modiolus gregarius	Modiolus	Modiolus gregarius
Bivalvia	Modiolus (Modiolus) imbricatus	Modiolus (Modiolus) imbricatus	Modiolus imbricatus
Bivalvia	Modiolus cf. imbricatus	Modiolus (Modiolus) imbricatus	Modiolus imbricatus
Bivalvia	Modiolus scalprum	Modiolus (Modiolus) scalprum	Modiolus scalprum
Bivalvia	Modiolus (Modiolus) scalprum	Modiolus (Modiolus) scalprum	Modiolus scalprum
Bivalvia	Myoconcha decorata	Myoconcha decorata	Myoconcha decorata
Bivalvia	Myoconcha (Modiolina) decorata	Myoconcha decorata	Myoconcha decorata
Bivalvia	Myoconcha quadricosta	Myoconcha	Myoconcha francojurensis
Bivalvia	Myoconcha francojurensis	Myoconcha	Myoconcha francojurensis
Bivalvia	Myophorella cf. formosa	Myophorella formosa	Myophorella formosa
Bivalvia	Myophorella formosa	Myophorella formosa	Myophorella formosa
Bivalvia	Mytiloides amygdaloides ?	Mytiloides amygdaloides	Mytiloides amygdaloides
Bivalvia	Mytiloides amygdaloides	Mytiloides amygdaloides	Mytiloides amygdaloides
Bivalvia	cf. Nanogyra cf. auricularis	Nanogyra auricularis	Nanogyra auricularis
Bivalvia	Nanogyra monoptera	Nanogyra monoptera	Nanogyra monoptera
Bivalvia	Neocrassina ? cf. elegans	Neocrassina elegans	Neocrassina elegans
Bivalvia	Neocrassina cf. elegans	Neocrassina elegans	Neocrassina elegans
Bivalvia	Neocrassina gueuxii	Neocrassina	Neocrassina gueuxi
Bivalvia	Neocrassina gueuxi	Neocrassina gueuxi	Neocrassina gueuxi
Bivalvia	Nicaniella rakoveci	Nicaniella	Nicaniella rakoveci
Bivalvia	Nicaniella schoberti	Nicaniella	Nicaniella schoberti
Bivalvia	Nicaniella striatosulcata	Nicaniella	Nicaniella striatosulcata
Bivalvia	Nicaniella (Nicaniella) cf. voltzi	Nicaniella (Nicaniella) voltzi	Nicaniella voltzi
Bivalvia	Nicaniella voltzi	Nicaniella (Nicaniella) voltzi	Nicaniella voltzi
Bivalvia	Nucinella cf. liasina	Nucinella liasina	Nucinella liasina
Bivalvia	Nuculana (Praesaccella) cf. ovum	Nuculana (Praesaccella) ovum	Nuculana ovum
Bivalvia	Dacryomya ovum	Nuculana (Praesaccella) ovum	Nuculana ovum
Bivalvia	Nuculana cf. zieteni	Nuculana zieteni	Nuculana zieteni
Bivalvia	Opisoma excavatum	Opisoma excavatum	Opisoma excavatum
Bivalvia	Osteomya cf. dilata	Osteomya dilata	Osteomya dilata
Bivalvia	Oxytoma (Oxytoma) inequivalve	Oxytoma inequivalvis	Oxytoma inequivalvis
Bivalvia	Oxytoma inaequivalvis	Oxytoma inequivalvis	Oxytoma inequivalvis
Bivalvia	Oxytoma inequivalve	Oxytoma inequivalvis	Oxytoma inequivalvis
Bivalvia	Oxytoma (Oxytoma) inequivalvis	Oxytoma inequivalvis	Oxytoma inequivalvis
Bivalvia	Oxytoma inequivalvis	Oxytoma inequivalvis	Oxytoma inequivalvis
Bivalvia	Pachymya (Arcomya) arcacea	Pachymya	Pachymya (Arcomya) arcacea
Bivalvia	Mesosaccella galatea	Palaeoneilo galatea	Palaeoneilo galatea
Bivalvia	Palaeoneilo galatea	Palaeoneilo galatea	Palaeoneilo galatea
Bivalvia	Palaeoneilo galatea ?	Palaeoneilo galatea	Palaeoneilo galatea
Bivalvia	Palaeoneilo muensteri	Palaeoneilo	Palaeoneilo muensteri
Bivalvia	Palaeoneilo elliptica	Palaeoneilo elliptica	Palaeoneilo muensteri
Bivalvia	Palaeoneilo elliptica	Palaeoneilo	Palaeoneilo muensteri
Bivalvia	Palaeoneilo oviformis	Palaeoneilo oviformis	Palaeoneilo oviformis
Bivalvia	Palaeonucula hammeri	Palaeonucula hammeri	Palaeonucula hammeri
Bivalvia	Nucula (Palaeonucula) eudorae	Palaeonucula	Palaeonucula hammeri
Bivalvia	Nucula (Palaeonucula) hausmanni	Nucula hausmanni	Palaeonucula hausmanni
Bivalvia	Palaeonucula ungulella	Palaeonucula	Palaeonucula navis
Bivalvia	Rollieria cordata	Rollieria	Palaeonucula navis
Bivalvia	Palaeonucula ungullela	Palaeonucula	Palaeonucula navis
Bivalvia	Palaeonucula navis	Palaeonucula navis	Palaeonucula navis
Bivalvia	Oxytoma (Palmoxytoma) cygnipes	Oxytoma (Palmoxytoma) cygnipes	Palmoxytoma cygnipes
Bivalvia	Palmoxytoma cygnipes	Oxytoma (Palmoxytoma) cygnipes	Palmoxytoma cygnipes
Bivalvia	Paracuspidaria goldfussiana	Paracuspidaria	Paracuspidaria goldfussiana
Bivalvia	Paracuspidaria walteri	Paracuspidaria	Paracuspidaria walteri
Bivalvia	Parainoceramus substriatus	Kolymia	Parainoceramus substriatus
Bivalvia	Parainoceramya substriata	Parainoceramya substriata	Parainoceramya substriata
Bivalvia	Parallelodon hirsonensis	Parallelodon hirsonensis	Parallelodon hirsonensis
Bivalvia	Parallelodon cf. hirsonensis	Parallelodon hirsonensis	Parallelodon hirsonensis
Bivalvia	Parvamussium pumilum	Parvamussium pumilum	Parvamussium pumilum
Bivalvia	Pecten personatus	Pecten	Parvamussium pumilum
Bivalvia	Variamussium pumilum	Parvamussium	Parvamussium pumilum
Bivalvia	Propeamussium pumilum	Propeamussium	Parvamussium pumilum
Bivalvia	Pholadomya (Pholadomya) cf. ambigua	Pholadomya (Pholadomya) ambigua	Pholadomya ambigua
Bivalvia	Pholadomya (Pholadomya) ambigua	Pholadomya (Pholadomya) ambigua	Pholadomya ambigua
Bivalvia	Pholadomya ambigua	Pholadomya (Pholadomya) ambigua	Pholadomya ambigua
Bivalvia	Pholadomya (Pholadomya) fidicula	Pholadomya (Pholadomya) fidicula	Pholadomya fidicula
Bivalvia	Pholadomya cf. fidicula	Pholadomya (Pholadomya) fidicula	Pholadomya fidicula
Bivalvia	Pholadomya lirata	Pholadomya lirata	Pholadomya lirata
Bivalvia	Pholadomya reticulata	Pholadomya	Pholadomya reticulata
Bivalvia	Pinna (Pinna) cf. folium	Pinna (Pinna) folium	Pinna folium
Bivalvia	Pinna folium	Pinna folium	Pinna folium
Bivalvia	Pinna (Pinna) folium	Pinna (Pinna) folium	Pinna folium
Bivalvia	Pinna cf. folium	Pinna folium	Pinna folium
Bivalvia	Pinna (Pinna) cf. opalina	Pinna (Pinna) opalina	Pinna opalina
Bivalvia	Placunopsis radiata	Placunopsis radiata	Placunopsis radiata
Bivalvia	Placunopsis striatula	Placunopsis striatula	Placunopsis striatula
Bivalvia	Plagiostoma giganteum	Plagiostoma giganteum	Plagiostoma giganteum
Bivalvia	Plagiostoma cf. hermanni	Plagiostoma hermanni	Plagiostoma hermanni
Bivalvia	Plagiostoma aff. hesione	Plagiostoma hesione	Plagiostoma hesione
Bivalvia	Plagiostoma punctatum	Plagiostoma punctatum	Plagiostoma punctatum
Bivalvia	Plagiostoma cf. punctata	Plagiostoma punctata	Plagiostoma punctatum
Bivalvia	Plagiostoma punctata	Plagiostoma punctata	Plagiostoma punctatum
Bivalvia	Plagiostoma rodburgensis	Plagiostoma rodburgensis	Plagiostoma rodburgensis
Bivalvia	Spondylopecten (Plesiopecten) cf. subspinosus	Pecten (Plesiopecten) subspinosus	Plesiopecten subspinosus
Bivalvia	Pleuromya aequistriata	Pleuromya aequistriata	Pleuromya aequistriata
Bivalvia	Pleuromya alduini	Pleuromya alduini	Pleuromya alduini
Bivalvia	Pleuromya costata	Pleuromya	Pleuromya costata
Bivalvia	Pleuromya uniformis	Pleuromya uniformis	Pleuromya uniformis
Bivalvia	Pleuromya unioides	Pleuromya unioides	Pleuromya unioides
Bivalvia	Praechlamys valoniensis	Praechlamys valoniensis	Praechlamys valoniensis
Bivalvia	Protocardia (Protocardia) striatula	Protocardia striatula	Protocardia striatula
Bivalvia	Protocardia cf. striatula	Protocardia striatula	Protocardia striatula
Bivalvia	Protocardia striatula	Protocardia striatula	Protocardia striatula
Bivalvia	Protocardia truncata	Protocardia truncata	Protocardia truncata
Bivalvia	Protocardia aff. truncata	Protocardia truncata	Protocardia truncata
Bivalvia	Protocardium truncatum	Protocardia	Protocardia truncata
Bivalvia	Pseudolimea acuticostata	Limea acuticostata	Pseudolimea acuticostata
Bivalvia	Plagiostoma acuticostata	Plagiostoma	Pseudolimea acuticostata
Bivalvia	Lima (Pseudolimea) cristata	Limea (Pseudolimea) cristata	Pseudolimea cristata
Bivalvia	Pseudolimea cristata	Limea (Pseudolimea) cristata	Pseudolimea cristata
Bivalvia	Lima (Pseudolimea) duplicata	Lima (Mantellum) duplicata	Pseudolimea duplicata
Bivalvia	Pseudolimea duplicata	Pseudolimea duplicata	Pseudolimea duplicata
Bivalvia	Plagiostoma pectinoides	Plagiostoma	Pseudolimea pectinoides
Bivalvia	Pseudolimea cf. pectinoides	Limea (Pseudolimea) pectinoides	Pseudolimea pectinoides
Bivalvia	Lima (Pseudolimea) cf. roemeri	Limea (Pseudolimea) roemeri	Pseudolimea roemeri
Bivalvia	Pseudolimea roemeri	Limea (Pseudolimea) roemeri	Pseudolimea roemeri
Bivalvia	Pseudolimea cf. roemeri	Limea (Pseudolimea) roemeri	Pseudolimea roemeri
Bivalvia	Inoceramus dubius	Parainoceramya dubia	Pseudomytiloides dubius
Bivalvia	Pseudomytiloides dubius	Parainoceramya dubia	Pseudomytiloides dubius
Bivalvia	Pseudopecten (Echinopecten) aff. barbatus	Pecten barbatus	Pseudopecten barbatus
Bivalvia	Pseudopecten (Pseudopecten) dentatus	Pecten (Pecten) dentatus	Pseudopecten dentatus
Bivalvia	Pseudopecten dentatus	Pecten (Pecten) dentatus	Pseudopecten dentatus
Bivalvia	Pseudopecten (Pseudopecten) equivalvis	Pseudopecten (Pseudopecten) equivalvis	Pseudopecten equivalvis
Bivalvia	Pseudopecten aequivalvis	Pseudopecten (Pseudopecten) equivalvis	Pseudopecten equivalvis
Bivalvia	Pecten aequivalvis	Pecten	Pseudopecten equivalvis
Bivalvia	Pecten priscus	Pecten priscus	Pseudopecten equivalvis
Bivalvia	Pseudopecten equivalvis	Pseudopecten equivalvis	Pseudopecten equivalvis
Bivalvia	Pseudopecten (Pseudopecten) aequivalvis	Pseudopecten (Pseudopecten) equivalvis	Pseudopecten equivalvis
Bivalvia	Chlamys prisca	Pecten priscus	Pseudopecten equivalvis
Bivalvia	Pseudopecten (Pseudopecten) cf. equivalvis	Pseudopecten (Pseudopecten) equivalvis	Pseudopecten equivalvis
Bivalvia	Pseudopis n. sp. deslongchampsi	Pseudopis deslongchampsi	Pseudopis deslongchampsi
Bivalvia	Rollieria franconica	Rollieria	Rollieria franconica
Bivalvia	Rollieria subovalis	Rollieria	Rollieria goldfussi
Bivalvia	Rollieria goldfussi	Rollieria	Rollieria goldfussi
Bivalvia	Rollieria bronni	Rollieria	Rollieria goldfussi
Bivalvia	Ryderia doris	Ryderia doris	Ryderia doris
Bivalvia	Nuculana (Ryderia) doris	Nuculana doris	Ryderia doris
Bivalvia	Ryderia graphica	Ryderia	Ryderia texturata
Bivalvia	Ryderia texturata	Ryderia	Ryderia texturata
Bivalvia	Sphaeriola subglobosa	Sphaeriola	Sphaeriola subglobosa
Bivalvia	Tutcheria submulticostata	Tutcheria submulticostata	Tutcheria submulticostata
Bivalvia	Weyla (Weyla) pradoana	Weyla (Weyla) pradoana	Weyla pradoana
Gastropoda	Actaeonina n. sp. concavata	Actaeonina concavata	Actaeonina concavata
Gastropoda	Actaeonina submoorei	Actaeonina moorei	Actaeonina moorei
Gastropoda	Amberleya alpina	Amberleya (Eucyclus) alpina	Amberleya alpina
Gastropoda	Amberleya (Eucyclus) alpina	Amberleya (Eucyclus) alpina	Amberleya alpina
Gastropoda	Ptychomphalus expansus	Ptychomphalus expansus	Angulomphalus expansus
Gastropoda	Angulomphalus expansus	Angulomphalus	Angulomphalus expansus
Gastropoda	Anticonulus cf. lateumbilicatus	Anticonulus lateumbilicatus	Anticonulus lateumbilicatus
Gastropoda	Austriacopsis austriaca	Austriacopsis (Austriacopsis) austriaca	Austriacopsis austriaca
Gastropoda	Buttenheimia dietzi	Buttenheimia dietzi	Buttenheimia dietzi
Gastropoda	Camponaxis jurassica	Camponaxis	Camponaxis jurassica
Gastropoda	Chartronella noszkyi	Chartronella noszkyi	Chartronella noszkyi
Gastropoda	Coelodiscus minutus	Coelodiscus minutus	Coelodiscus minutus
Gastropoda	Consobrinella n. sp. greeni	Consobrinella greeni	Consobrinella greeni
Gastropoda	Conusella n. sp. conica	Conusella conica	Conusella conica
Gastropoda	Ovactaeonina abdominiformis	Ovactaeonina abdominiformis	Cossmannina abdominiformis
Gastropoda	Actaeonina (Ovactaeonina) abdominiformis	Ovactaeonina abdominiformis	Cossmannina abdominiformis
Gastropoda	Cossmannina abdominiformis	Cossmannina	Cossmannina abdominiformis
Gastropoda	Ovactaeonina kalchreuthensis	Ovactaeonina kalchreuthensis	Cossmannina kalchreuthensis
Gastropoda	Cossmannina kalchreuthensis	Cossmannina	Cossmannina kalchreuthensis
Gastropoda	Ovactaeonina malzi	Ovactaeonina malzi	Cossmannina malzi
Gastropoda	Cossmannina malzi	Cossmannina	Cossmannina malzi
Gastropoda	Ovactaeonina sendelbachensis	Ovactaeonina sendelbachensis	Cossmannina sendelbachensis
Gastropoda	Actaeonina (Ovactaeonina) cf. sendelbachensis	Ovactaeonina sendelbachensis	Cossmannina sendelbachensis
Gastropoda	Cossmannina sendelbachensis	Cossmannina	Cossmannina sendelbachensis
Gastropoda	Costasphaera franconica	Costasphaera franconica	Costasphaera franconica
Gastropoda	Cryptaulax johanni	Cryptaulax	Cryptaulax johanni
Gastropoda	Cryptaulax cf. slatteri	Cryptaulax slatteri	Cryptaulax slatteri
Gastropoda	Cyclostomaria monarii	Cyclostomaria monarii	Cyclostomaria monarii
Gastropoda	Cylindrobullina cf. dorsetensis	Cylindrobullina dorsetensis	Cylindrobullina dorsetensis
Gastropoda	Cylindrobullina n. sp. dorsetensis	Cylindrobullina dorsetensis	Cylindrobullina dorsetensis
Gastropoda	Actaeonina pseudmoorei	Cylindrobullina pseudmoorei	Cylindrobullina pseudmoorei
Gastropoda	Cylindrobullina ventricosa	Cylindrobullina ventricosa	Cylindrobullina ventricosa
Gastropoda	Cylindrobullina n. sp. ventricosa	Cylindrobullina ventricosa	Cylindrobullina ventricosa
Gastropoda	Discohelix orbis	Discohelix orbis	Discohelix orbis
Gastropoda	Riselloidea cf. multistriata	Dohmella multistriatus	Dohmella multistriatus
Gastropoda	Riselloidea multistriata	Dohmella multistriatus	Dohmella multistriatus
Gastropoda	Cylindrobullina domeria	Cylindrobullina	Domerionina domeria
Gastropoda	Domerionina domeria	Domerionina	Domerionina domeria
Gastropoda	Actaeonina domeria	Actaeonina domeria	Domerionina domeria
Gastropoda	Domerionina obliquata	Domerionina	Domerionina obliquata
Gastropoda	Actaeonina obliquata	Actaeonina obliquata	Domerionina obliquata
Gastropoda	Cylindrobullina rara	Cylindrobullina	Domerionina rara
Gastropoda	Actaeonina rara	Actaeonina rara	Domerionina rara
Gastropoda	Domerionina rara	Domerionina	Domerionina rara
Gastropoda	Domerionina submoorei	Domerionina	Domerionina submoorei
Gastropoda	Eucyclomphalus hierlatzensis	Eucyclomphalus hierlatzensis	Eucyclomphalus hierlatzensis
Gastropoda	Eucycloscala dunkeri	Eucycloscala	Eucycloscala dunkeri
Gastropoda	Eucycloscala elegans	Scalaria elegans	Eucycloscala elegans
Gastropoda	Eucyclus elegans	Eucyclus elegans	Eucycloscala elegans
Gastropoda	Eucycloscala ? cf. leo	Eucycloscala leo	Eucycloscala leo
Gastropoda	Eucyclus conspersus	Eucyclus conspersus	Eucyclus conspersus
Gastropoda	Falsoebala liassica	Falsoebala	Falsoebala liassica
Gastropoda	Rhynchocerithium kochi	Francocerithium kochi	Francocerithium kochi
Gastropoda	Francocerithium kochi	Francocerithium kochi	Francocerithium kochi
Gastropoda	Rhynchocerithium ? kochi	Francocerithium kochi	Francocerithium kochi
Gastropoda	Hayamia reticulata	Hayamia	Hayamia reticulata
Gastropoda	Kalchreuthia frankei	Kalchreuthia frankei	Kalchreuthia frankei
Gastropoda	Katosira periniana	Katosira periniana	Katosira periniana
Gastropoda	Katosira zieteni	Katosira zieteni	Katosira zieteni
Gastropoda	Lamelliphorus heliacus	Lamelliphorus	Lamelliphorus heliacus
Gastropoda	Levipleura blainvillei	Levipleura blainvillei	Levipleura blainvillei
Gastropoda	Zygopleura blainvillei	Levipleura blainvillei	Levipleura blainvillei
Gastropoda	Lewisiella nuda	Lewisiella	Lewisiella nuda
Gastropoda	Marloffsteinia cyclostoma	Marloffsteinia cyclostoma	Marloffsteinia cyclostoma
Gastropoda	Ooliticia cyclostoma ?	Marloffsteinia cyclostoma	Marloffsteinia cyclostoma
Gastropoda	Maturifusus grimmensis	Maturifusus grimmensis	Maturifusus grimmensis
Gastropoda	Maturifusus n. sp. grimmensis	Maturifusus grimmensis	Maturifusus grimmensis
Gastropoda	Tylotrochus raresculptatus	Mistelgauia raresculptatus	Mistelgauia raresculptatus
Gastropoda	Neodonaldina sinuata	Neodonaldina sinuata	Neodonaldina sinuata
Gastropoda	Natica reticulata	Neritaria papilio	Neritaria papilio
Gastropoda	Neritopsis cf. papodensis	Neritopsis (Neritopsis) papodensis	Neritopsis papodensis
Gastropoda	Neritopsis papodensis	Neritopsis (Neritopsis) papodensis	Neritopsis papodensis
Gastropoda	Eucycloscala escheri	Eucycloscala	Nodosotrochus tricostatus
Gastropoda	Oolitica clevelandica	Ooliticia	Oolitica clevelandica
Gastropoda	Oonia pennina	Oonia pennina	Oonia pennina
Gastropoda	Ovactaeonina franconica	Ovactaeonina franconica	Ovactaeonina franconica
Gastropoda	Ovactaeonina n. sp. pommerana	Ovactaeonina pommerana	Ovactaeonina pommerana
Gastropoda	Pleurotomaria amalthei	Pleurotomaria amalthei	Pleurotomaria amalthei
Gastropoda	Pleurotomaria anglica	Pleurotomaria anglica	Pleurotomaria anglica
Gastropoda	Pleurotomaria cf. anglica	Pleurotomaria anglica	Pleurotomaria anglica
Gastropoda	Anodomaria anodosa	Pleurotomaria (Anodomaria) anodosa	Pleurotomaria anodosa
Gastropoda	Pleurotomaria debuchii	Pleurotomaria	Pleurotomaria debuchii
Gastropoda	Anodomaria scacchi	Pleurotomaria (Anodomaria) scacchi	Pleurotomaria scacchi
Gastropoda	Proconulus epuloides	Proconulus epuloides	Proconulus epuloides
Gastropoda	Pseudokatosira undulata	Pseudokatosira undulata	Pseudokatosira undulata
Gastropoda	Katosira undulata ?	Pseudokatosira undulata	Pseudokatosira undulata
Gastropoda	Pterotrachea liassica	Pterotrachea ceratophagus	Pterotrachea ceratophagus
Gastropoda	Ptychomphalus theodorii	Ptychomphalus theodorii	Ptychomphalus theodorii
Gastropoda	Purpurina liassica	Purpurina	Purpurina liassica
Gastropoda	Schobertinella heterogyrata	Schobertinella heterogyrata	Schobertinella heterogyrata
Gastropoda	Sinuarbullina n. sp. procera	Sinuarbullina procera	Sinuarbullina procera
Gastropoda	Sisenna canalis	Sisenna canalis	Sisenna canalis
Gastropoda	Sisenna cf. turrita	Sisenna turrita	Sisenna turrita
Gastropoda	Sulcoactaeon sendelbachensis	Sulcoactaeon	Sulcoactaeon sendelbachensis
Gastropoda	Tatediscus aratus	Tatediscus	Tatediscus aratus
Gastropoda	Tricarilda recta	Tricarilda	Tricarilda recta
Gastropoda	Tricarilda schoberti	Tricarilda	Tricarilda schoberti
Gastropoda	Tricarilda n. sp. toddi	Tricarilda toddi	Tricarilda toddi
Gastropoda	Tricarilda walteri	Tricarilda	Tricarilda walteri
Gastropoda	Tripartella neubaueri	Tripartella	Tripartella neubaueri
Gastropoda	Trochotoma striatum	Trochotoma striatum	Trochotoma striatum
Gastropoda	Trochotoma ? striatum	Trochotoma striatum	Trochotoma striatum
Gastropoda	Usedomella schroederi	Usedomella schroederi	Usedomella schroederi
Gastropoda	Worthenia superstes	Worthenia superstes	Worthenia superstes
Lingulata	Discinisca infraoolithica	Discinisca infraoolithica	Discinisca infraoolithica
Lingulata	Discinisca papyracea	Discinisca	Discinisca papyracea
Lingulata	Lingula metensis	Lingula metensis	Lingula metensis
Lingulata	Lingula longoviciensis	Lingula longoviciensis	Lingularia longovicensis
Lingulata	Lingularia longovicensis	Lingularia	Lingularia longovicensis
Rhynchonelliformea	Amphiclinodonta liasina	Amphiclinodonta liasina	Amphiclinodonta liasina
Rhynchonelliformea	Antiptychina ? rothpletzi	Antiptychina rothpletzi	Antiptychina rothpletzi
Rhynchonelliformea	Apringia barnabasi	Apringia barnabasi	Apringia barnabasi
Rhynchonelliformea	Apringia diptycha	Apringia diptycha	Apringia diptycha
Rhynchonelliformea	Apringia paolii	Apringia paolii	Apringia paolii
Rhynchonelliformea	Apringia piccininii	Apringia piccininii	Apringia piccininii
Rhynchonelliformea	Aulacothyris ? ballinensis	Aulacothyris ballinensis	Aulacothyris ballinensis
Rhynchonelliformea	Aulacothyris ? cf. fuggeri	Aulacothyris fuggeri	Aulacothyris fuggeri
Rhynchonelliformea	Aulacothyris fusiformis	Aulacothyris	Aulacothyris fusiformis
Rhynchonelliformea	Aulacothyris iberica	Aulacothyris iberica	Aulacothyris iberica
Rhynchonelliformea	Aulacothyris moorei	Aulacothyris	Aulacothyris moorei
Rhynchonelliformea	Aulacothyris resupinata	Aulacothyris resupinata	Aulacothyris resupinata
Rhynchonelliformea	Bakonithyris apenninica	Bakonyithyris apenninica	Bakonyithyris apenninica
Rhynchonelliformea	Bakonyithyris apenninica	Bakonyithyris apenninica	Bakonyithyris apenninica
Rhynchonelliformea	Bakonyithyris aff. gastaldii	Bakonyithyris gastaldii	Bakonyithyris gastaldii
Rhynchonelliformea	Bakonyithyris gastaldii	Bakonyithyris gastaldii	Bakonyithyris gastaldii
Rhynchonelliformea	Bakonyithyris meneghinii	Bakonyithyris meneghinii	Bakonyithyris meneghinii
Rhynchonelliformea	Bakonyithyris ovimontana	Bakonyithyris ovimontana	Bakonyithyris ovimontana
Rhynchonelliformea	Bakonyithyris pedemontana	Bakonyithyris pedemontana	Bakonyithyris pedemontana
Rhynchonelliformea	Linguithyris cornicolana	Linguithyris	Buckmanithyris cornicolana
Rhynchonelliformea	Buckmanithyris cornicolana	Buckmanithyris cornicolana	Buckmanithyris cornicolana
Rhynchonelliformea	Davidsonella moorei	Cadomella moorei	Cadomella moorei
Rhynchonelliformea	Cadomella moorei	Cadomella moorei	Cadomella moorei
Rhynchonelliformea	Calcirhynchia hungarica	Calcirhynchia hungarica	Calcirhynchia hungarica
Rhynchonelliformea	Callospiriferina cf. tumida	Callospiriferina tumida	Callospiriferina tumida
Rhynchonelliformea	Callospiriferina tumida	Callospiriferina tumida	Callospiriferina tumida
Rhynchonelliformea	Tetrarhynchia ? paucicostatae	Choffatirhynchia paucicostatae	Choffatirhynchia paucicostatae
Rhynchonelliformea	Choffatirhynchia ? paucicostatae	Choffatirhynchia paucicostatae	Choffatirhynchia paucicostatae
Rhynchonelliformea	Choffatirhynchia aff. paucicostatae	Choffatirhynchia paucicostatae	Choffatirhynchia paucicostatae
Rhynchonelliformea	Choffatirhynchia paucicostatae	Choffatirhynchia paucicostatae	Choffatirhynchia paucicostatae
Rhynchonelliformea	Choffatirhynchia turolensis	Choffatirhynchia turolensis	Choffatirhynchia turolensis
Rhynchonelliformea	Cincta numismalis	Cincta numismalis	Cincta numismalis
Rhynchonelliformea	Cirpa cf. borissiaki	Cirpa borissiaki	Cirpa borissiaki
Rhynchonelliformea	Cirpa cf. briseis	Cirpa briseis	Cirpa briseis
Rhynchonelliformea	Cirpa briseis	Cirpa briseis	Cirpa briseis
Rhynchonelliformea	Cirpa fallax	Cirpa	Cirpa fallax
Rhynchonelliformea	Cirpa fronto	Cirpa fronto	Cirpa fronto
Rhynchonelliformea	Cirpa n. sp. langi	Cirpa langi	Cirpa langi
Rhynchonelliformea	Cirpa langi	Cirpa langi	Cirpa langi
Rhynchonelliformea	Cirpa planifrons	Cirpa planifrons	Cirpa planifrons
Rhynchonelliformea	Cirpa n. sp. slovenica	Cirpa slovenica	Cirpa slovenica
Rhynchonelliformea	Cirpa cf. slovenica	Cirpa slovenica	Cirpa slovenica
Rhynchonelliformea	Cirpa ? subfurcillata	Cirpa subfurcillata	Cirpa subfurcillata
Rhynchonelliformea	Cisnerospira adscendens	Cisnerospira adscendens	Cisnerospira adscendens
Rhynchonelliformea	Spiriferina angulata	Cisnerospira angulata	Cisnerospira angulata
Rhynchonelliformea	Cisnerospira angulata	Cisnerospira angulata	Cisnerospira angulata
Rhynchonelliformea	Cisnerospira darwini	Cisnerospira darwini	Cisnerospira darwini
Rhynchonelliformea	Cisnerospira cf. gibba	Cisnerospira gibba	Cisnerospira gibba
Rhynchonelliformea	Cisnerospira meneghiniana	Cisnerospira meneghiniana	Cisnerospira meneghiniana
Rhynchonelliformea	Lobothyris davidsoni	Cuersithyris davidsoni	Cuersithyris davidsoni
Rhynchonelliformea	Cuersithyris provincialis	Cuersithyris provincialis	Cuersithyris provincialis
Rhynchonelliformea	Cuneirhynchia cartieri	Cuneirhynchia cartieri	Cuneirhynchia cartieri
Rhynchonelliformea	Cuneirhynchia dalmasi	Cuneirhynchia dalmasi	Cuneirhynchia dalmasi
Rhynchonelliformea	Cuneirhynchia aff. desori	Cuneirhynchia desori	Cuneirhynchia desori
Rhynchonelliformea	Cuneirhynchia lacuna	Cuneirhynchia	Cuneirhynchia lacuna
Rhynchonelliformea	Rhynchonella lacuna	Rhynchonella lacuna	Cuneirhynchia lacuna
Rhynchonelliformea	Cuneirhynchia persinuata	Cuneirhynchia persinuata	Cuneirhynchia persinuata
Rhynchonelliformea	Cuneirhynchia rastuensis	Cuneirhynchia rastuensis	Cuneirhynchia rastuensis
Rhynchonelliformea	Dispiriferina davidsoni	Dispiriferina davidsoni	Dispiriferina davidsoni
Rhynchonelliformea	Dispiriferina oxyptera	Dispiriferina oxyptera	Dispiriferina oxyptera
Rhynchonelliformea	Dispiriferina oxyptera ?	Dispiriferina oxyptera	Dispiriferina oxyptera
Rhynchonelliformea	Dispiriferina ? oxyptera	Dispiriferina oxyptera	Dispiriferina oxyptera
Rhynchonelliformea	Eplenyithyris cerasulum	Eplenyithyris cerasulum	Eplenyithyris cerasulum
Rhynchonelliformea	Fenyveskutella n. sp. theresiae	Fenyveskutella theresiae	Fenyveskutella theresiae
Rhynchonelliformea	Fenyveskutella vighi	Fenyveskutella vighi	Fenyveskutella vighi
Rhynchonelliformea	Fenyveskutella n. sp. vighi	Fenyveskutella vighi	Fenyveskutella vighi
Rhynchonelliformea	Fenyveskutella aff. vighi	Fenyveskutella vighi	Fenyveskutella vighi
Rhynchonelliformea	Terebratula n. sp. millenaria	Ferrythyris millenaria	Ferrythyris millenaria
Rhynchonelliformea	Ferrythyris millenaria	Ferrythyris millenaria	Ferrythyris millenaria
Rhynchonelliformea	Fimbriothyris aff. guerangeri	Fimbriothyris guerangeri	Fimbriothyris guerangeri
Rhynchonelliformea	Furcirhynchia furcata	Furcirhynchia furcata	Furcirhynchia furcata
Rhynchonelliformea	Furcirhynchia n. sp. furcata	Furcirhynchia furcata	Furcirhynchia furcata
Rhynchonelliformea	Furcirhynchia furcillata	Furcirhynchia furcillata	Furcirhynchia furcillata
Rhynchonelliformea	Furcirhynchia n. sp. ilminsterensis	Furcirhynchia ilminsterensis	Furcirhynchia ilminsterensis
Rhynchonelliformea	Furcirhynchia ilminsterensis	Furcirhynchia ilminsterensis	Furcirhynchia ilminsterensis
Rhynchonelliformea	Furcirhynchia melvillei	Furcirhynchia melvillei	Furcirhynchia melvillei
Rhynchonelliformea	Furcirhynchia n. sp. melvillei	Furcirhynchia melvillei	Furcirhynchia melvillei
Rhynchonelliformea	Gibbirhynchia amalthei	Gibbirhynchia amalthei	Gibbirhynchia amalthei
Rhynchonelliformea	Gibbirhynchia aff. amalthei	Gibbirhynchia amalthei	Gibbirhynchia amalthei
Rhynchonelliformea	Gibbirhynchia cantabrica	Gibbirhynchia cantabrica	Gibbirhynchia cantabrica
Rhynchonelliformea	Gibbirhynchia cf. curviceps	Gibbirhynchia curviceps	Gibbirhynchia curviceps
Rhynchonelliformea	Gibbirhynchia curviceps	Gibbirhynchia curviceps	Gibbirhynchia curviceps
Rhynchonelliformea	Gibbirhynchia gibbosa	Gibbirhynchia gibbosa	Gibbirhynchia gibbosa
Rhynchonelliformea	Gibbirhynchia cf. gibbosa	Gibbirhynchia gibbosa	Gibbirhynchia gibbosa
Rhynchonelliformea	n. gen. Gibbirhynchia n. sp. gibbosa	Gibbirhynchia gibbosa	Gibbirhynchia gibbosa
Rhynchonelliformea	Gibbirhynchia liasica	Gibbirhynchia liasica	Gibbirhynchia liasica
Rhynchonelliformea	Gibbirhynchia micra	Gibbirhynchia micra	Gibbirhynchia micra
Rhynchonelliformea	Gibbirhynchia n. sp. micra	Gibbirhynchia micra	Gibbirhynchia micra
Rhynchonelliformea	Gibbirhynchia muirwoodae	Gibbirhynchia muirwoodae	Gibbirhynchia muirwoodae
Rhynchonelliformea	Gibbirhynchia n. sp. muirwoodae	Gibbirhynchia muirwoodae	Gibbirhynchia muirwoodae
Rhynchonelliformea	Gibbirhynchia aff. muirwoodae	Gibbirhynchia muirwoodae	Gibbirhynchia muirwoodae
Rhynchonelliformea	Gibbirhynchia northamptonensis	Gibbirhynchia northamptonensis	Gibbirhynchia northamptonensis
Rhynchonelliformea	Rhynchonella n. sp. northamptonensis	Gibbirhynchia northamptonensis	Gibbirhynchia northamptonensis
Rhynchonelliformea	Gibbirhynchia orsinii	Gibbirhynchia orsinii	Gibbirhynchia orsinii
Rhynchonelliformea	Gibbirhynchia reyi	Gibbirhynchia reyi	Gibbirhynchia reyi
Rhynchonelliformea	Gibbirhynchia n. sp. reyi	Gibbirhynchia reyi	Gibbirhynchia reyi
Rhynchonelliformea	Tetrarhynchia n. sp. thorncombiensis	Gibbirhynchia thorncombiensis	Gibbirhynchia thorncombiensis
Rhynchonelliformea	Gibbirhynchia thorncombiensis	Gibbirhynchia thorncombiensis	Gibbirhynchia thorncombiensis
Rhynchonelliformea	Gibbirhynchia tiltonensis	Gibbirhynchia tiltonensis	Gibbirhynchia tiltonensis
Rhynchonelliformea	Gibbirhynchia n. sp. tiltonensis	Gibbirhynchia tiltonensis	Gibbirhynchia tiltonensis
Rhynchonelliformea	Grandirhynchia grandis	Grandirhynchia grandis	Grandirhynchia grandis
Rhynchonelliformea	Grandirhynchia n. sp. grandis	Grandirhynchia grandis	Grandirhynchia grandis
Rhynchonelliformea	Grandirhynchia n. sp. laevigata	Grandirhynchia laevigata	Grandirhynchia laevigata
Rhynchonelliformea	Grandirhynchia laevigata	Grandirhynchia laevigata	Grandirhynchia laevigata
Rhynchonelliformea	Hesperithyris renierii	Hesperithyris renierii	Hesperithyris renierii
Rhynchonelliformea	Rhynchonella n. sp. standishensis	Holcorhynchia standishensis	Holcorhynchia standishensis
Rhynchonelliformea	Homoeorhynchia acuta	Homoeorhynchia acuta	Homoeorhynchia acuta
Rhynchonelliformea	Homoeorhynchia batalleri	Homoeorhynchia batalleri	Homoeorhynchia batalleri
Rhynchonelliformea	Homeorhynchia batalleri	Homoeorhynchia	Homoeorhynchia batalleri
Rhynchonelliformea	Homoeorhynchia capitulata	Homoeorhynchia capitulata	Homoeorhynchia capitulata
Rhynchonelliformea	Rhynchonella n. sp. capitulata	Homoeorhynchia capitulata	Homoeorhynchia capitulata
Rhynchonelliformea	Homoeorhynchia ex gr. cynocephala	Homoeorhynchia cynocephala	Homoeorhynchia cynocephala
Rhynchonelliformea	Homoeorhynchia ? lubrica	Homoeorhynchia lubrica	Homoeorhynchia lubrica
Rhynchonelliformea	Homoeorhynchia lusitanica	Homoeorhynchia lusitanica	Homoeorhynchia lusitanica
Rhynchonelliformea	Homoeorhynchia meridionalis	Homoeorhynchia meridionalis	Homoeorhynchia meridionalis
Rhynchonelliformea	Calcirhynchia fascicostata	Jakubirhynchia fascicostata	Jakubirhynchia fascicostata
Rhynchonelliformea	Jakubirhynchia ? aff. laevicosta	Jakubirhynchia laevicosta	Jakubirhynchia laevicosta
Rhynchonelliformea	Cirpa aff. latifrons	Jakubirhynchia latifrons	Jakubirhynchia latifrons
Rhynchonelliformea	Koninckella bolivari	Koninckella	Koninckella bolivari
Rhynchonelliformea	Koninckella gibbosula	Koninckella	Koninckella gibbosula
Rhynchonelliformea	Koninckella liasiana	Koninckella liasiana	Koninckella liasina
Rhynchonelliformea	Koninckella liasina	Koninckella liasina	Koninckella liasina
Rhynchonelliformea	Koninckodonta davidsoni	Koninckodonta	Koninckodonta davidsoni
Rhynchonelliformea	Koninckodonta eberhardi	Koninckodonta eberhardi	Koninckodonta eberhardi
Rhynchonelliformea	Koninckodonta fornicata	Koninckodonta	Koninckodonta fornicata
Rhynchonelliformea	Koninckodonta fuggeri	Koninckodonta fuggeri	Koninckodonta fuggeri
Rhynchonelliformea	Koninckodonta cf. waehneri	Koninckodonta waehneri	Koninckodonta waehneri
Rhynchonelliformea	Koninckodonta waehneri	Koninckodonta waehneri	Koninckodonta waehneri
Rhynchonelliformea	Linguithyris aspasia	Linguithyris aspasia	Linguithyris aspasia
Rhynchonelliformea	Liospiriferina alpina	Liospiriferina alpina	Liospiriferina alpina
Rhynchonelliformea	Spiriferina alpina	Liospiriferina alpina	Liospiriferina alpina
Rhynchonelliformea	Liospiriferina apenninica	Liospiriferina apenninica	Liospiriferina apenninica
Rhynchonelliformea	Liospiriferina cf. brevirostris	Liospiriferina brevirostris	Liospiriferina brevirostris
Rhynchonelliformea	Liospiriferina falloti	Liospiriferina falloti	Liospiriferina falloti
Rhynchonelliformea	Liospiriferina gryphoidea	Liospiriferina gryphoidea	Liospiriferina gryphoidea
Rhynchonelliformea	Liospiriferina cf. obovata	Liospiriferina obovata	Liospiriferina obovata
Rhynchonelliformea	Liospiriferina obtusa	Liospiriferina obtusa	Liospiriferina obtusa
Rhynchonelliformea	Liospiriferina rostrata	Liospiriferina rostrata	Liospiriferina rostrata
Rhynchonelliformea	Liospiriferina cf. semicircularis	Liospiriferina semicircularis	Liospiriferina semicircularis
Rhynchonelliformea	Liospiriferina sicula	Liospiriferina sicula	Liospiriferina sicula
Rhynchonelliformea	Liospiriferina subquadrata	Liospiriferina subquadrata	Liospiriferina subquadrata
Rhynchonelliformea	Liospiriferina undulata	Liospiriferina	Liospiriferina undulata
Rhynchonelliformea	Liospiriferina villosa	Liospiriferina villosa	Liospiriferina villosa
Rhynchonelliformea	Lobothyris arcta	Lobothyris arcta	Lobothyris arcta
Rhynchonelliformea	Lobothyris arctta	Lobothyris	Lobothyris arcta
Rhynchonelliformea	Lobothyris clevelandensis	Lobothyris clevelandensis	Lobothyris clevelandensis
Rhynchonelliformea	Lobothyris n. sp. clevelandensis	Lobothyris clevelandensis	Lobothyris clevelandensis
Rhynchonelliformea	Lobothyris edwardsi	Lobothyris edwardsi	Lobothyris edwardsi
Rhynchonelliformea	Lobothyris hispanica	Lobothyris hispanica	Lobothyris hispanica
Rhynchonelliformea	Lobothyris ? hispanica	Lobothyris hispanica	Lobothyris hispanica
Rhynchonelliformea	Lobothyris hispanica ?	Lobothyris hispanica	Lobothyris hispanica
Rhynchonelliformea	Lobothyris lata	Lobothyris lata	Lobothyris lata
Rhynchonelliformea	Lobothyris cf. lata	Lobothyris lata	Lobothyris lata
Rhynchonelliformea	Lobothyris subpunctata	Lobothyris punctata	Lobothyris punctata
Rhynchonelliformea	Lobothyris punctata	Lobothyris punctata	Lobothyris punctata
Rhynchonelliformea	Lobothyris thomarensis	Lobothyris	Lobothyris punctata
Rhynchonelliformea	Lobothyris cf. subpunctata	Lobothyris punctata	Lobothyris punctata
Rhynchonelliformea	Lokutella liasina	Lokutella liasina	Lokutella liasina
Rhynchonelliformea	Lokutella palmaeformis	Lokutella palmaeformis	Lokutella palmaeformis
Rhynchonelliformea	Lychnothyris rotzoana	Lychnothyris rotzoana	Lychnothyris rotzoana
Rhynchonelliformea	Megapringia altesinuata	Megapringia altesinuata	Megapringia altesinuata
Rhynchonelliformea	Megapringia ? atlaeformis	Megapringia atlaeformis	Megapringia atlaeformis
Rhynchonelliformea	Megapringia stoppanii	Megapringia stoppanii	Megapringia stoppanii
Rhynchonelliformea	Merophricus cf. mediterraneus	Merophricus mediterraneus	Merophricus mediterraneus
Rhynchonelliformea	Nannirhynchia gemmellaroi	Nannirhynchia gemmellaroi	Nannirhynchia gemmellaroi
Rhynchonelliformea	Nannirhynchia pilulla	Nannirhynchia	Nannirhynchia pillula
Rhynchonelliformea	Nannirhynchia pygmaea	Nannirhynchia pygmaea	Nannirhynchia pygmaea
Rhynchonelliformea	Nannirhynchia pygmoea	Nannirhynchia pygmaea	Nannirhynchia pygmaea
Rhynchonelliformea	Terebratula pygmaea	Nannirhynchia pygmaea	Nannirhynchia pygmaea
Rhynchonelliformea	Terebratula n. sp. pygmaea	Nannirhynchia pygmaea	Nannirhynchia pygmaea
Rhynchonelliformea	Nannirhynchia cf. pygmaea	Nannirhynchia pygmaea	Nannirhynchia pygmaea
Rhynchonelliformea	Nannirhynchia reynesi	Nannirhynchia reynesi	Nannirhynchia reynesi
Rhynchonelliformea	Nannirhynchia aff. reynesi	Nannirhynchia reynesi	Nannirhynchia reynesi
Rhynchonelliformea	Nannirhynchia sinuata	Nannirhynchia sinuata	Nannirhynchia sinuata
Rhynchonelliformea	Orthotoma apenninica	Orthotoma apenninica	Orthotoma apenninica
Rhynchonelliformea	Papodina bittneri	Papodina bittneri	Papodina bittneri
Rhynchonelliformea	Paronarhynchia bulga	Paronarhynchia bulga	Paronarhynchia bulga
Rhynchonelliformea	Paronarhynchia estherae	Paronarhynchia estherae	Paronarhynchia estherae
Rhynchonelliformea	Paronarhynchia n. sp. estherae	Paronarhynchia estherae	Paronarhynchia estherae
Rhynchonelliformea	Paronarhynchia ? cf. verrii	Paronarhynchia verrii	Paronarhynchia verrii
Rhynchonelliformea	Phymatothyris kerkyrae	Phymatothyris	Phymatothyris kerkyrae
Rhynchonelliformea	Phymatothyris rheumatica	Phymatothyris rheumatica	Phymatothyris rheumatica
Rhynchonelliformea	Piarorhynchia juvenis	Piarorhynchia juvenis	Piarorhynchia juvenis
Rhynchonelliformea	Piarorhynchia n. sp. priborgavica	Piarorhynchia priborgavica	Piarorhynchia priborgavica
Rhynchonelliformea	Pisirhynchia inversa	Pisirhynchia inversa	Pisirhynchia inversa
Rhynchonelliformea	Pisirhynchia pisoides	Pisirhynchia pisoides	Pisirhynchia pisoides
Rhynchonelliformea	Pisirhynchia retroplicata	Pisirhynchia retroplicata	Pisirhynchia retroplicata
Rhynchonelliformea	Plesiothyris verneuili	Plesiothyris verneuili	Plesiothyris verneuili
Rhynchonelliformea	Plesiothyris ex gr. verneuili	Plesiothyris verneuili	Plesiothyris verneuili
Rhynchonelliformea	Praemonticlarella schuleri	Praemonticlarella schuleri	Praemonticlarella schuleri
Rhynchonelliformea	Prionorhynchia ? catharinae	Prionorhynchia catharinae	Prionorhynchia catharinae
Rhynchonelliformea	Prionorhynchia ? flabellum	Prionorhynchia flabellum	Prionorhynchia flabellum
Rhynchonelliformea	Prionorhynchia flabellum	Prionorhynchia flabellum	Prionorhynchia flabellum
Rhynchonelliformea	Prionorhynchia cf. forticostata	Prionorhynchia forticostata	Prionorhynchia forticostata
Rhynchonelliformea	Prionorhynchia greppini	Prionorhynchia greppini	Prionorhynchia greppini
Rhynchonelliformea	Prionorhynchia gumbeli	Prionorhynchia	Prionorhynchia guembeli
Rhynchonelliformea	Prionorhynchia ? hagaviensis	Prionorhynchia hagaviensis	Prionorhynchia hagaviensis
Rhynchonelliformea	Prionorhynchia msougari	Prionorhynchia msougari	Prionorhynchia msougari
Rhynchonelliformea	Prionorhynchia polyptycha	Prionorhynchia polyptycha	Prionorhynchia polyptycha
Rhynchonelliformea	Prionorhynchia quinqueplicata	Prionorhynchia quinqueplicata	Prionorhynchia quinqueplicata
Rhynchonelliformea	Prionorhynchia gignouxi	Prionorhynchia	Prionorhynchia quinqueplicata
Rhynchonelliformea	Prionorhynchia serrata	Prionorhynchia serrata	Prionorhynchia serrata
Rhynchonelliformea	Terebratula n. sp. serrata	Prionorhynchia serrata	Prionorhynchia serrata
Rhynchonelliformea	Pseudogibbirhynchia globosa	Pseudogibbirhynchia globosa	Pseudogibbirhynchia globosa
Rhynchonelliformea	Pseudogibbirhynchia n. sp. globosa	Pseudogibbirhynchia globosa	Pseudogibbirhynchia globosa
Rhynchonelliformea	cf. Pseudogibbirhynchia jurensis	Pseudogibbirhynchia jurensis	Pseudogibbirhynchia jurensis
Rhynchonelliformea	Pseudogibbirhynchia jurensis	Pseudogibbirhynchia jurensis	Pseudogibbirhynchia jurensis
Rhynchonelliformea	Rhynchonella jurensis	Pseudogibbirhynchia jurensis	Pseudogibbirhynchia jurensis
Rhynchonelliformea	cf. Pseudogibbirhynchia moorei	Pseudogibbirhynchia moorei	Pseudogibbirhynchia moorei
Rhynchonelliformea	Rhynchonella aff. moorei	Pseudogibbirhynchia moorei	Pseudogibbirhynchia moorei
Rhynchonelliformea	Pseudogibbirhynchia moorei	Pseudogibbirhynchia moorei	Pseudogibbirhynchia moorei
Rhynchonelliformea	Rhynchonella n. sp. moorei	Pseudogibbirhynchia moorei	Pseudogibbirhynchia moorei
Rhynchonelliformea	Pseudogibbirhynchia moorei ?	Pseudogibbirhynchia moorei	Pseudogibbirhynchia moorei
Rhynchonelliformea	"Rhynchonella" praedifformis	Pseudogibbirhynchia praedifformis	Pseudogibbirhynchia praedifformis
Rhynchonelliformea	Pseudogibbirhynchia praedifformis	Pseudogibbirhynchia praedifformis	Pseudogibbirhynchia praedifformis
Rhynchonelliformea	Pseudokingena deslongchampsi	Pseudokingena	Pseudokingena deslongchampsi
Rhynchonelliformea	Quadratirhynchia attenuata	Quadratirhynchia attenuata	Quadratirhynchia attenuata
Rhynchonelliformea	Quadratirhynchia crassimedia	Quadratirhynchia crassimedia	Quadratirhynchia crassimedia
Rhynchonelliformea	Quadratirhynchia n. sp. crassimedia	Quadratirhynchia crassimedia	Quadratirhynchia crassimedia
Rhynchonelliformea	Quadratirhynchia quadrata	Quadratirhynchia quadrata	Quadratirhynchia quadrata
Rhynchonelliformea	Quadratirhynchia n. sp. quadrata	Quadratirhynchia quadrata	Quadratirhynchia quadrata
Rhynchonelliformea	Quadratirhynchia n. sp. sphaeroidalis	Quadratirhynchia quadrata	Quadratirhynchia quadrata
Rhynchonelliformea	Quadratirhynchia vasconcellosi	Quadratirhynchia vasconcellosi	Quadratirhynchia vasconcellosi
Rhynchonelliformea	Choffatirhynchia vasconcellosi	Quadratirhynchia vasconcellosi	Quadratirhynchia vasconcellosi
Rhynchonelliformea	Pseudogibbirhynchia vasconcellosi	Quadratirhynchia vasconcellosi	Quadratirhynchia vasconcellosi
Rhynchonelliformea	Rhapidothyris beyrichi	Rhapidothyris beyrichi	Rhapidothyris beyrichi
Rhynchonelliformea	Terebratula beyrichi	Rhapidothyris beyrichi	Rhapidothyris beyrichi
Rhynchonelliformea	Rhapidothyris delorenzoi	Rhapidothyris delorenzoi	Rhapidothyris delorenzoi
Rhynchonelliformea	Rhapidothyris lokutica	Rhapidothyris lokutica	Rhapidothyris lokutica
Rhynchonelliformea	Rhapidothyris n. sp. lokutica	Rhapidothyris lokutica	Rhapidothyris lokutica
Rhynchonelliformea	Terebratula reversa	Rhapidothyris reversa	Rhapidothyris reversa
Rhynchonelliformea	Terebratula n. sp. reversa	Rhapidothyris reversa	Rhapidothyris reversa
Rhynchonelliformea	Rhynchonelloidea lineata	Rhynchonelloidea lineata	Rhynchonelloidea lineata
Rhynchonelliformea	Rudirhynchia huntcliffensis	Rudirhynchia huntcliffensis	Rudirhynchia huntcliffensis
Rhynchonelliformea	Rudirhynchia n. sp. huntcliffensis	Rudirhynchia huntcliffensis	Rudirhynchia huntcliffensis
Rhynchonelliformea	Rudirhynchia aff. rudis	Rudirhynchia rudis	Rudirhynchia rudis
Rhynchonelliformea	Salgirella albertii	Salgirella albertii	Salgirella albertii
Rhynchonelliformea	Salgirella ? goicoecheai	Salgirella goicoecheai	Salgirella goicoecheai
Rhynchonelliformea	Scalpellirhynchia scalpellum	Scalpellirhynchia scalpellum	Scalpellirhynchia scalpellum
Rhynchonelliformea	Scalpellirhynchia aff. scalpellum	Scalpellirhynchia scalpellum	Scalpellirhynchia scalpellum
Rhynchonelliformea	Securina hierlatzica	Securina hierlatzica	Securina hierlatzica
Rhynchonelliformea	Securithyris adnethensis	Securithyris adnethensis	Securithyris adnethensis
Rhynchonelliformea	Terebratula adnethensis	Securithyris adnethensis	Securithyris adnethensis
Rhynchonelliformea	Securithyris filosa	Securithyris filosa	Securithyris filosa
Rhynchonelliformea	Serratapringia fraudatrix	Serratapringia fraudatrix	Serratapringia fraudatrix
Rhynchonelliformea	Serratapringia ? cf. suetii	Serratapringia suetii	Serratapringia suetii
Rhynchonelliformea	Serratapringia ? suetii	Serratapringia suetii	Serratapringia suetii
Rhynchonelliformea	Slovenirhynchia n. sp. maninensis	Slovenirhynchia maninensis	Slovenirhynchia maninensis
Rhynchonelliformea	Slovenirhynchia n. sp. slovenica	Slovenirhynchia slovenica	Slovenirhynchia slovenica
Rhynchonelliformea	Soaresirhynchia babtisrensis	Soaresirhynchia babtisrensis	Soaresirhynchia babtisrensis
Rhynchonelliformea	Soaresirhynchia bouchardi	Soaresirhynchia bouchardi	Soaresirhynchia bouchardi
Rhynchonelliformea	Stolmorhynchia bouchardii	Soaresirhynchia bouchardi	Soaresirhynchia bouchardi
Rhynchonelliformea	Stolmorhynchia bouchardi	Soaresirhynchia bouchardi	Soaresirhynchia bouchardi
Rhynchonelliformea	Soaresirhynchia flamandi	Soaresirhynchia flamandi	Soaresirhynchia flamandi
Rhynchonelliformea	Soaresirhynchia cf. flamandi	Soaresirhynchia flamandi	Soaresirhynchia flamandi
Rhynchonelliformea	Soaresirhynchia aff. flamandi	Soaresirhynchia flamandi	Soaresirhynchia flamandi
Rhynchonelliformea	Soaresirhynchia rustica	Soaresirhynchia rustica	Soaresirhynchia rustica
Rhynchonelliformea	Soaresirhynchia tamazirta	Soaresirhynchia tamazirta	Soaresirhynchia tamazirta
Rhynchonelliformea	Sphaeroidothyris decipiens	Sphaeroidothyris decipiens	Sphaeroidothyris decipiens
Rhynchonelliformea	Sphaeroidothyris dubari	Sphaeroidothyris dubari	Sphaeroidothyris dubari
Rhynchonelliformea	Sphaeroidothyris perfida	Sphaeroidothyris perfida	Sphaeroidothyris perfida
Rhynchonelliformea	Sphaeroidothyris cf. vari	Sphaeroidothyris vari	Sphaeroidothyris vari
Rhynchonelliformea	Sphaeroidothyris vari	Sphaeroidothyris vari	Sphaeroidothyris vari
Rhynchonelliformea	Spiriferina munsteri	Spiriferina munsterii	Spiriferina munsterii
Rhynchonelliformea	Spiriferina muensteri	Spiriferina	Spiriferina munsterii
Rhynchonelliformea	Spiriferina munsterii	Spiriferina munsterii	Spiriferina munsterii
Rhynchonelliformea	Spiriferina cf. rostrata	Spiriferina rostrata	Spiriferina rostrata
Rhynchonelliformea	Spiriferina n. sp. slovenica	Spiriferina slovenica	Spiriferina slovenica
Rhynchonelliformea	Suessia n. sp. dissymetrica	Suessia dissymetrica	Suessia dissymetrica
Rhynchonelliformea	Suessia dissymetrica	Suessia dissymetrica	Suessia dissymetrica
Rhynchonelliformea	Suessia liasiana	Suessia liasiana	Suessia liasiana
Rhynchonelliformea	Telothyris arnaudi	Telothyris arnaudi	Telothyris arnaudi
Rhynchonelliformea	Telothyris jauberti	Telothyris jauberti	Telothyris jauberti
Rhynchonelliformea	Telothyris ex gr. jauberti	Telothyris jauberti	Telothyris jauberti
Rhynchonelliformea	Lobothyris jauberti	Telothyris jauberti	Telothyris jauberti
Rhynchonelliformea	Telothyris monleaui	Telothyris monleaui	Telothyris monleaui
Rhynchonelliformea	Telothyris nabanciensis	Telothyris nabanciensis	Telothyris nabanciensis
Rhynchonelliformea	Telothyris pyrenaica	Telothyris pyrenaica	Telothyris pyrenaica
Rhynchonelliformea	Aulacothyris pyrenaica	Aulacothyris	Telothyris pyrenaica
Rhynchonelliformea	Lobothyris pyreneica	Lobothyris pyreneica	Telothyris pyrenaica
Rhynchonelliformea	Telothyris pirenaica	Telothyris	Telothyris pyrenaica
Rhynchonelliformea	Tetrarhynchia dumbletonensis	Tetrarhynchia dumbletonensis	Tetrarhynchia dumbletonensis
Rhynchonelliformea	Rhynchonella n. sp. dumbletonensis	Tetrarhynchia dumbletonensis	Tetrarhynchia dumbletonensis
Rhynchonelliformea	Tetrarhynchia subconcinna	Tetrarhynchia subconcinna	Tetrarhynchia subconcinna
Rhynchonelliformea	Rhynchonella n. sp. subconcinna	Tetrarhynchia subconcinna	Tetrarhynchia subconcinna
Rhynchonelliformea	Rhynchonella n. sp. fodinalis	Tetrarhynchia subconcinna	Tetrarhynchia subconcinna
Rhynchonelliformea	Tetrarhynchia tetrahedra	Tetrarhynchia tetrahedra	Tetrarhynchia tetrahedra
Rhynchonelliformea	Tetrarhynchia tetraedra	Tetrarhynchia tetrahedra	Tetrarhynchia tetrahedra
Rhynchonelliformea	Tetrarhynchia aff. tetrahedra	Tetrarhynchia tetrahedra	Tetrarhynchia tetrahedra
Rhynchonelliformea	Terebratula n. sp. tetraedra	Tetrarhynchia tetrahedra	Tetrarhynchia tetrahedra
Rhynchonelliformea	Tetrarhynchia tetrahedra ?	Tetrarhynchia tetrahedra	Tetrarhynchia tetrahedra
Rhynchonelliformea	Tetrarhynchia cf. tetrahedra	Tetrarhynchia tetrahedra	Tetrarhynchia tetrahedra
Rhynchonelliformea	Viallithyris gozzanensis	Viallithyris gozzanensis	Viallithyris gozzanensis
Rhynchonelliformea	Zeilleria ? aquilina	Zeilleria aquilina	Zeilleria aquilina
Rhynchonelliformea	Zeilleria batilla	Zeilleria (Zeilleria) batilla	Zeilleria batilla
Rhynchonelliformea	Zeilleria cf. batilla	Zeilleria (Zeilleria) batilla	Zeilleria batilla
Rhynchonelliformea	Zeilleria bicolor	Zeilleria bicolor	Zeilleria bicolor
Rhynchonelliformea	Zeilleria culeiformis	Zeilleria (Zeilleria) culeiformis	Zeilleria culeiformis
Rhynchonelliformea	Zeilleria (Zeilleria) culeiformis	Zeilleria (Zeilleria) culeiformis	Zeilleria culeiformis
Rhynchonelliformea	Zeilleria darwini	Zeilleria (Zeilleria) darwini	Zeilleria darwini
Rhynchonelliformea	Zeilleria elliotti	Zeilleria elliotti	Zeilleria elliotti
Rhynchonelliformea	Zeilleria cf. elliotti	Zeilleria elliotti	Zeilleria elliotti
Rhynchonelliformea	Zeilleria n. sp. elliotti	Zeilleria elliotti	Zeilleria elliotti
Rhynchonelliformea	Zeilleria indentata	Zeilleria (Zeilleria) indentata	Zeilleria indentata
Rhynchonelliformea	Zeilleria (Zeilleria) indentata	Zeilleria (Zeilleria) indentata	Zeilleria indentata
Rhynchonelliformea	Zeilleria lycetti	Zeilleria lycetti	Zeilleria lycetti
Rhynchonelliformea	Zeilleria cf. lycetti	Zeilleria lycetti	Zeilleria lycetti
Rhynchonelliformea	Zeilleria mariae	Zeilleria mariae	Zeilleria mariae
Rhynchonelliformea	Zeilleria cf. mariae	Zeilleria mariae	Zeilleria mariae
Rhynchonelliformea	Zeilleria aff. mariae	Zeilleria mariae	Zeilleria mariae
Rhynchonelliformea	Zeilleria (Zeilleria) mariae	Zeilleria mariae	Zeilleria mariae
Rhynchonelliformea	Zeilleria moorei	Zeilleria	Zeilleria moorei
Rhynchonelliformea	Zeilleria mutabilis	Zeilleria mutabilis	Zeilleria mutabilis
Rhynchonelliformea	Zeilleria mutablis	Zeilleria	Zeilleria mutabilis
Rhynchonelliformea	Zeilleria (Zeilleria) peybernesi	Zeilleria (Zeilleria) peybernesi	Zeilleria peybernesi
Rhynchonelliformea	Zeilleria (Zeilleria) n. sp. peybernesi	Zeilleria (Zeilleria) peybernesi	Zeilleria peybernesi
Rhynchonelliformea	Zeilleria (Zeilleria) quadrifida	Zeilleria quadrifida	Zeilleria quadrifida
Rhynchonelliformea	Zeilleria (Zeilleria) cornuta	Zeilleria quadrifida	Zeilleria quadrifida
Rhynchonelliformea	Zeilleria quadrifida	Zeilleria quadrifida	Zeilleria quadrifida
Rhynchonelliformea	Zeilleria cornuta	Zeilleria quadrifida	Zeilleria quadrifida
Rhynchonelliformea	Zeilleria (Zeilleria) cf. quadrifida	Zeilleria quadrifida	Zeilleria quadrifida
Rhynchonelliformea	Zeilleria cf. roemeri	Zeilleria (Zeilleria) roemeri	Zeilleria roemeri
Rhynchonelliformea	Zeilleria (Zeilleria) sarthacensis	Zeilleria (Zeilleria) sarthacensis	Zeilleria sarthacensis
Rhynchonelliformea	Zeilleria sarthacensis	Zeilleria (Zeilleria) sarthacensis	Zeilleria sarthacensis
Rhynchonelliformea	Zeilleria (Zeilleria) aff. scalprata	Zeilleria (Zeilleria) scalprata	Zeilleria scalprata
Rhynchonelliformea	Zeilleria subdigona	Zeilleria subdigona	Zeilleria subdigona
Rhynchonelliformea	Zeilleria subnumismalis	Zeilleria subnumismalis	Zeilleria subnumismalis
Rhynchonelliformea	"Zeilleria" subnumismalis	Zeilleria subnumismalis	Zeilleria subnumismalis
Rhynchonelliformea	Zeilleria (Zeilleria) subovalis	Zeilleria (Zeilleria) subovalis	Zeilleria subovalis
Rhynchonelliformea	Zeilleria cf. venusta	Zeilleria venusta	Zeilleria venusta
Rhynchonelliformea	Zeilleria (Zeilleria) wurttembergica	Zeilleria (Zeilleria) wurttembergica	Zeilleria wurttembergica
