# Supplementary material for: Marine species and assemblage change foreshadowed by their thermal bias over Early Jurassic warming
Source: Nat Commun. 2025 Feb 5;16:1370. doi: 10.1038/s41467-025-56589-0 (PMC11799210; doi:10.1038/s41467-025-56589-0)
Supplement: Supplementary file 5 — Supplementary Data 2 [file 41467_2025_56589_MOESM5_ESM.xlsx]

## Sheet: Sheet1
Ammonite zone	early_interval	zone	stratcomments
Margaritatus	Late Pliensbachian		The top 7 m beneath the Marlstone Rock Bed at Nettleton can be assigned to the margaritatus zone. Nettleton
Margaritatus	Margaritatus	Amaltheus margaritatus	Margaritatus zone
Margaritatus	Margaritatus
Margaritatus	Margaritatus		Ammonoids were not found in the Pliensbachian limestone, but the composition of its brachiopod fauna closely matches that of the Fenyvesk locality, thus, by analogy,the Kris-hegy 1 and 3 localities are regarded as representing the Upper Pliensbachian, and probably the Margaritatus Zone
Margaritatus	Margaritatus		"Gamma-Delta-Grenzbank" (Upper Pliensbachian, Stokesi Subzone), top of "Belemniten Schichten"
Margaritatus	Margaritatus		Stokesi subzone
Margaritatus	Margaritatus		Subnodosus subzone
Margaritatus	Margaritatus		Gibbosus subzone
Margaritatus	Margaritatus		Stokesi subzone, "Belemnite Beds", bed 3: 26-30 cm thick
Margaritatus	Margaritatus		Gibbosus subzone, "Amaltheenton", bed 4: 5-10 cm thick
Margaritatus	Margaritatus		Gibbosus subzone, "Amaltheenton", bed 6: 10 cm thick
Margaritatus	Margaritatus	Algovianum	Arieticeras bertrandi subzone
Margaritatus	Margaritatus		Calcareous nodules in the Scalpa Sandstone, where the associated fauna also suggests a low horizon in the Domerian.
Margaritatus	Margaritatus		Lias delta
Margaritatus	Margaritatus		Just pre-spinatum according to Ager (1962).
Margaritatus	Margaritatus		Shelly band in the Down Cliff Sands on the Dorset coast, a few feet above the 'Starfish Bed'.
Margaritatus	Margaritatus		Thorncombiensis bed near the top of the Thorncombe Sands, top of Margaritatus zone according to Ager 1956.
Margaritatus	Margaritatus		Thorncombiensis bed near the top of the Thorncombe Sands, near the top of the Margaritatus zone according to Ager (1956).
Margaritatus	Margaritatus		Not spinatum zone (as in Ager 1954), based on revision of ammonite stratigraphy by Howarth 1957 (Ager 1962).
Margaritatus	Margaritatus		Luridum-Maculatum subzone
Margaritatus	Margaritatus		Opisoma occurs in the middle part of the Rotzo Formation within the upper Orbitopsella Zone (lower Margaritatus Zone, upper Pliensbachian; Sarti & Ferrari 1999). About 20 m above the base of the Rotzo Formation.
Margaritatus	Margaritatus		Opisoma occurs in the middle part of the Rotzo Formation within the upper Orbitopsella Zone (lower Margaritatus Zone, upper Pliensbachian; Sarti & Ferrari 1999). 10 m thickness, composed predominantly of wackestone/packstone layers, 10-50 cm thick, alternating with thin marly intercalations. This unit is located at ca. 100 m above the base of the formation.
Margaritatus	Margaritatus		Eype Nodule bed, near the bottom of the Margaritatus zone
Margaritatus	Margaritatus		From Day's "Shell Bed" about 3 feet below the Starfish bed.
Margaritatus	Margaritatus		Eype Nodule bed, lower part of Margaritatus zone.
Margaritatus	Margaritatus		Subnodosus-Gibbosus subzones
Margaritatus	Margaritatus		Stokesi subzone, Monestieri horizon
Margaritatus	Margaritatus		Middle Domerian (Domerian V), Margaritatus zone, Gibbosus subzone.
Margaritatus	Margaritatus		Subnodosus or gibbosus subzone
Margaritatus	Margaritatus		Carixian condensed interval
Margaritatus	Margaritatus		Stokesi subzone, monestieri horizon
Margaritatus	Margaritatus		Top of gibbosus subzone
Margaritatus	Margaritatus		Lavinianum Zone-Cornacaldense Subzone based on ammonites (Braga in Inesta, 1988).
Margaritatus	Margaritatus	Amaltheus margaritatus
Margaritatus	Late Pliensbachian	Amaltheus margaritatus	"729ft 3in - 844ft" (Melville 1956)
Margaritatus	Pliensbachian	Margaritatus	Gibbosus subzone
Margaritatus	Pliensbachian	Ammonite Zone Margaritatus	Subzone Amaltheus subnodosus
Margaritatus	Margaritatus	Amaltheus subnodosus
Margaritatus	Margaritatus	Amaltheus gibbosus
Margaritatus	Late Pliensbachian	Margaritatus
Margaritatus	Pliensbachian	margaritatus	Margaritatus gibbosus subzone
Margaritatus	Late Pliensbachian	margaritatus	Margaritatus stokesi subzone
Margaritatus	Late Pliensbachian	margaritatus	Margaritatus subnodosus subzone
Margaritatus	Late Pliensbachian	margaritatus	Margaritatus gibbosus subzone
Spinatum	Late Pliensbachian	Pleuroceras spinatum
Spinatum	Late Pliensbachian
Spinatum	Late Pliensbachian	Pleoroceras spinatum
Spinatum	Spinatum	spinatum	Based on ammonites
Spinatum	Spinatum
Spinatum	Spinatum		M.K. Howarth thinks that the horizon is almost certainly within the apyrenum subzone of the spinatum zone.
Spinatum	Spinatum		Apyrenum subzone
Spinatum	Spinatum		"Belemnite-Gryphaea Beds"
Spinatum	Spinatum	Emaciatum
Spinatum	Spinatum		Pleuroceras solare subzone. In the coast outcrops, almost all of the levels have a remarkable lateral continuity and can be recognized in the whole studied area, between GijÃ³n and Ribadesella.
Spinatum	Spinatum		Pleuroceras Hawskerense subzone In the coast outcrops, almost all of the levels have a remarkable lateral continuity and can be recognized in the whole studied area, between Gijón and Ribadesella.
Spinatum	Spinatum		Pleuroceras hawskerense subzone
Spinatum	Spinatum		Hawskerense subzone
Spinatum	Spinatum		Age is "latest Pliensbachian"
Spinatum	Spinatum		Lower spinatum Zone (apyrenum Subzone, Lias 2a = upper Pliensbachian)
Spinatum	Spinatum		As there are now (c. 1954) no good exposures in the type area, it is impossible to ascertain the exact horizon of the species there.
Spinatum	Spinatum		Upper part of the Marlstone Rock-bed
Spinatum	Spinatum		Upper part of the Marlstone Rock-bed in the Midland ironstone field
Spinatum	Spinatum		Lower part of the Marlstone Rock-bed, in nests between 10 and 11 ft. below the top of the exposure
Spinatum	Spinatum		Lower part of the Marlstone Rock-bed
Spinatum	Spinatum		Lower part of the Marlstone Rock-bed, about 8 ft below the "Transition Bed"
Spinatum	Spinatum		Only known from the top three or four feet of the spinatum Zone. It occurs commonly in a shell band near the top of the Marlstone Rock-bed, associated with the earliest dactylioceratid ammonites.
Spinatum	Spinatum		"Marlstone" at base of the Junction Bed between the Middle and Upper Lias, from the "P" or "Px" layer of Jackson (1926)
Spinatum	Spinatum		At the top of the Middle Lias
Spinatum	Spinatum		Probably at the top of the Middle Lias
Spinatum	Spinatum		paltus (serrata) layer (layer P) of Jackson, 1926
Spinatum	Spinatum		spinatum bed proper (layer R) of Jackson, 1926
Spinatum	Spinatum		Inter-paltus-spinatum bed (layer Px) of Jackson, 1926
Spinatum	Spinatum		Hawskerense subzone.
Spinatum	Spinatum	Emaciatum	Solare subzone
Spinatum	Spinatum	Emaciatum	Solare subzone. Bed 12 of Ameur 1999, but Koninckella fauna indicate to occur only as low as bed 13 in Elmi et al. 1999.
Spinatum	Spinatum	Emaciatum	Elisa subzone
Spinatum	Spinatum		Domerian (equivalent to Upper Pliensbachian). Spinatum zone according to Almeras and Faure 2000. Originally described as "Upper Domerian".
Spinatum	Spinatum		From a single lens in the Marlstone Rock-bed
Spinatum	Spinatum		Sowerby recorded it only as "Lias" but T. tetrahedra not known outside spinatum zone according to Ager.
Spinatum	Spinatum		Position within Marlstone Rock is not given.
Spinatum	Spinatum		30-40 feet up in the Spinatum zone.
Spinatum	Spinatum		Bottom ironstone band of Pecten Seam
Spinatum	Spinatum		Uppermost inches of Marlstone Rock.
Spinatum	Spinatum		"Seems probable that specimens came from the Marlstone Rock-bed"
Spinatum	Spinatum		Cirpa langi restricted to to ppart of the spinatum zone, including Jackson's "P" and "Px" layers.
Spinatum	Spinatum		"Middle Lias" but species "probably restricted to Spinatum zone"
Spinatum	Spinatum		Upper part of spinatum zone.
Spinatum	Spinatum		Lower part of Spinatum zone.
Spinatum	Spinatum		Upper part of Spinatum zone.
Spinatum	Spinatum		Margaritatus zone (gibbosus subzone) age given in table 10C
Spinatum	Spinatum		Hawskerense subzones
Spinatum	Spinatum		1-2 m above the base of the Barre a Pecten
Spinatum	Late Pliensbachian		"Upper Domerian"
Spinatum	Spinatum	Schopeni
Spinatum	Spinatum		"Domerian", spinatum zone
Spinatum	Spinatum		Domerian [Spinatum]
Spinatum	Late Pliensbachian	spinatus
Spinatum	Pliensbachian	Spinatum	Apyr-Hask subzone
Spinatum	Pliensbachian	Ammonite Zone Spinatum	Subzone Pleuroceras apryrenum
Spinatum	Pliensbachian	Ammonite Zone Spinatum	Subzone Pleuroceras hawskerense
Spinatum	Spinatum	Pleuroceras apyrenum
Spinatum	Spinatum	Pleuroceras hawskerense
Spinatum	Pliensbachian	spinatum	Spinatum apyrenum subzone
Spinatum	Pliensbachian	spinatum	Spinatum hawskerense subzone
Spinatum	Late Pliensbachian	spinatum	Spinatum hawskerense subzone
Spinatum	Late Pliensbachian	spinatum	Spinatum apyrenum subzone
Spinatum	Late Pliensbachian	Spinatum
Spinatum	Pliensbachian	Spinatum
Tenuicostatum	Toarcian	Tenuicostatum	unnamed "bituminous shale bed" equivalent to Posidonian Shale (Posidonienschiefer); Lias epsilon level = lowest Toarcian; also lower part of Harpoceras falcifer Zone; from a "Siemensi geode" (Siemensi-Geode).
Tenuicostatum	Early Toarcian	tenuicostatum
Tenuicostatum	Early Toarcian	Semicelatum
Tenuicostatum	Early Toarcian		Most if not all of this sequence belongs to the tenuicostatum zone. Nettleton
Tenuicostatum	Tenuicostatum
Tenuicostatum	Tenuicostatum		Protogrammoceras paltum subzone. In the coast outcrops, almost all of the levels have a remarkable lateral continuity and can be recognized in the whole studied area, between Gijon and Ribadesella.
Tenuicostatum	Tenuicostatum		Dactylioceras semicelatum subzone. In the coast outcrops, almost all of the levels have a remarkable lateral continuity and can be recognized in the whole studied area, between Gijon and Ribadesella.
Tenuicostatum	Tenuicostatum		Protogrammoceras paltum subzone
Tenuicostatum	Tenuicostatum		Dactylioceras semicelatum subzone
Tenuicostatum	Tenuicostatum		Semicelatum subzone
Tenuicostatum	Tenuicostatum		Paltum subzone
Tenuicostatum	Tenuicostatum	Polymorphum
Tenuicostatum	Tenuicostatum	Polymorphum	Beds 41a-b of Mouterde et al., 1971
Tenuicostatum	Tenuicostatum		"Transition Bed" (horizon of Tiltoniceras acutum)
Tenuicostatum	Tenuicostatum		"At" layer
Tenuicostatum	Tenuicostatum		Nannirhynchia pygmaea occurs in the Polymorphum Zone [= Tenuicostatum Zone] of the S. Giao Formation [= Margas calcarias de S. Giao (Barbosa et al. 1988)]. Duarte & Soares (2002) subdivided this formation into five members, of which according to Soares et al. (2007), the member "marly limestones with Leptaena fauna" [= Bed 40c (Mouterde et al. 1964, 1965) = MST1 (Duarte 1995, 1997)], yielded N. p…
Tenuicostatum	Tenuicostatum		Semicelatum subzone, crosbeyi horizon
Tenuicostatum	Tenuicostatum		Semicelatum subzone, Tenuicostatum zone
Tenuicostatum	Tenuicostatum		Semicelatum subzone, Semicelatum horizon
Tenuicostatum	Tenuicostatum	Polymorphum	Mirabile subzone
Tenuicostatum	Tenuicostatum	Polymorphum	Semicelatum subzone
Tenuicostatum	Tenuicostatum		Restricted to lower Toarcian, most notably the so-called "Leptaena bed"
Tenuicostatum	Tenuicostatum		Restricted to lower Toarcian
Tenuicostatum	Tenuicostatum		Just above the "Main Seam"
Tenuicostatum	Tenuicostatum		Paltus subzone
Tenuicostatum	Tenuicostatum		Bed 22 is used for two different ages. There may be two sections with different bed numbering at La Girbaude (but that is not stated) or one of the two bed numbers may be an error.
Tenuicostatum	Early Toarcian		Polymorphum zone
Tenuicostatum	Early Toarcian	Dactyloceras tenuicostatum	"720ft - 723ft 5in" (Melville 1956)
Tenuicostatum	Early Toarcian	Polymorphum	Mirabile Subzone
Tenuicostatum	Early Toarcian	Polymorphum	Semicelatum Subzone
Tenuicostatum	Early Toarcian	Tenuicostatum	Paltum Subzone
Tenuicostatum	Early Toarcian	Tenuicostatum	Semicelatum Subzone
Tenuicostatum	Pliensbachian	Tenuicostatum	Paltum subzone
Tenuicostatum	Pliensbachian	Tenuicostatum	Semicelatum subzone
Tenuicostatum	Early Toarcian	Ammonite Zone Tenuicostatum	Subzone Pleuroceras hawskerense
Tenuicostatum	Early Toarcian	Ammonite Zone Tenuicostatum	Subzone Protogrammoceras paltum
Tenuicostatum	Early Toarcian	Ammonite Zone Tenuicostatum	Subzone Dactylioceras clevelandicum
Tenuicostatum	Early Toarcian	Ammonite Zone Tenuicostatum	Subzone Dactylioceras tenuicostatum
Tenuicostatum	Early Toarcian	Ammonite Zone Tenuicostatum	Subzone Dactylioceras semicelatum
Tenuicostatum	Early Toarcian	Dactylioceras tenuicostatum
Tenuicostatum	Early Toarcian	Polymorphum	Polymorphum mirabile subzone
Tenuicostatum	Early Toarcian	Polymorphum	Polymorphum semicelatum subzone
Tenuicostatum	Early Toarcian	Tenuicostatum
Exaratum	Early Toarcian	Exaratum
Exaratum	Early Toarcian		elegans subzone, bed XII (10-20cm)
Exaratum	Early Toarcian		elegans subzone, bed VIII (8-15cm)
Exaratum	Early Toarcian		elegans and exaratum subzones, bed VII (90cm)
Exaratum	Early Toarcian		exaratum subzone, bed VI (0-15cm)
Exaratum	Early Toarcian		exaratum subzone, bed V (60-80cm)
Exaratum	Early Toarcian		exaratum subzone, bed IV (0-25cm)
Exaratum	Early Toarcian		exaratum subzone, bed III (5-10cm)
Exaratum	Falciferum	Serpentinum	Elegantulum subzone
Exaratum	Early Toarcian	Harpoceras exaratum	"Hildoceras serpentinum Zone, Harpoceras exaratum Subzone" (Melville 1956) "706ft - 720ft" (Melville 1956)
Exaratum	Early Toarcian	Levisoni
Exaratum	Early Toarcian	Serpentinum	Elegantulum Subzone
Exaratum	Pliensbachian	Serpentinum	Elegantulum subzone
Exaratum	Toarcian	Levisoni
Falciferum	Early Toarcian	Falciferum
Falciferum	Falciferum		Eleganticeras elegantulum subzone
Falciferum	Falciferum		Harpoceras falciferum subzone
Falciferum	Falciferum		Falciferum subzone
Falciferum	Falciferum		Elegantulum subzone
Falciferum	Falciferum	Harpoceras serpentinum	Elegantulum subzone
Falciferum	Falciferum	Harpoceras serpentinum	Falciferum subzone
Falciferum	Falciferum	Serpentinum	Falciferum subzone
Falciferum	Falciferum	Serpentinus	Falciferum subzone
Falciferum	Falciferum	Serpentinus	Serpentinus subzone
Falciferum	Falciferum	Serpentinum	Elegantulum subzone (García Joral and Goy, 2004 mention Serpentinus subzone)
Falciferum	Falciferum	Levisoni	bed numbers according to Mouterde et al., 1971
Falciferum	Falciferum	Serpentinum	Elegantulum subzone
Falciferum	Falciferum		Elegantulum subzone
Falciferum	Falciferum		Elegantulum and Falciferum subzone
Falciferum	Falciferum		Falciferum subzone
Falciferum	Falciferum	Serpentinum	Falciferum subzone
Falciferum	Falciferum	Serpentinum	Elegantulum subzone, Elegantulum horizon
Falciferum	Falciferum	Serpentinum	Elegantulum subzone, Strangwaysi horizon
Falciferum	Falciferum	Serpentinum	Elegantulum subzone, Strangewaysi horizon
Falciferum	Falciferum	Serpentinum	Falciferum subzone, Falciferum horizon
Falciferum	Falciferum	Serpentinum	Elegantulum subzone, strangewaysi horizon
Falciferum	Falciferum	Serpentinum	Falciferum subzone, VII Horizon
Falciferum	Falciferum	Serpentinum	Falciferum subzone, VIII Horizon
Falciferum	Falciferum	Serpentinum	Falciferum subzone, horizon VII
Falciferum	Falciferum	Levisoni
Falciferum	Falciferum	Levisoni	Top of Levisoni zone
Falciferum	Falciferum	Levisoni	Base of Levisoni zone
Falciferum	Falciferum		Stratigraphic position not given; species ranges from upper part of Levisoni zone to Sublevisoni subzone of Bifrons zone.
Falciferum	Falciferum	Levisoni	No details given; assumed to be Levisoni zone based on To.196
Falciferum	Falciferum		Boundary of Levisoni and Bifrons zones
Falciferum	Falciferum	Serpentinus
Falciferum	Falciferum		No ammonites are present, but based on the abundance of the "worm" (actually a gastropod) Coelodiscus minutus it is more likely a siemensi-Geode than an elegantulum-Geode.
Falciferum	Falciferum
Falciferum	Falciferum		Boundary between Falciferum and sublevisoni subzone
Falciferum	Falciferum		Boundary between falciferum and sublevisoni subzones
Falciferum	Falciferum		Elegantulum
Falciferum	Falciferum	Serpentinum
Falciferum	Falciferum		Lower Toarcian-Middle Toarcian (Sublevisoni subzone)
Falciferum	Falciferum	Serpentinum	"Lingula beds"
Falciferum	Early Toarcian	Harpoceras falcifer	"Hildoceras serpentinum Zone, Harpoceras falcifer Subzone" (Melville 1956) "684ft - 706ft" (Melville 1956)
Falciferum	Early Toarcian	Serpentinum	Falciferum Subzone
Falciferum	Pliensbachian	Serpentinum	Falciferum subzone
Falciferum	Early Toarcian	Ammonite Zone Falciferum	Subzone Cleviceras exaratum
Falciferum	Early Toarcian	Ammonite Zone Falciferum	Subzone Harpoceras falciferum
Bifrons	Middle Toarcian	bifrons
Bifrons	Early Toarcian		commune subzone, bed XIV (4-6cm)
Bifrons	Bifrons	Hildoceras bifrons	"The specimen was recovered from the H. bifrons Zone of the Alum Shale Series of the Upper Lias in the vicinity of Ravenscar (Broadhurst and Duffy 1970, p. 30). This equates to beds of the Alum Shale Member of the Whitby Mudstone Formation south-east of Peak (“Old Peak” in some sources: Howarth 1962, 1980). The Whitby Mudstone Formation has been divided into five members (Rawson and Wright 1995),…
Bifrons	Bifrons
Bifrons	Bifrons		Hildoceras sublevisoni subzone
Bifrons	Bifrons		Hildoceras bifrons subzone
Bifrons	Bifrons		Sublevisoni subzone
Bifrons	Bifrons		Bifrons subzone
Bifrons	Bifrons		Semipolitum subzone
Bifrons	Bifrons		Laticosta subzone
Bifrons	Bifrons		bed numbers according to Mouterde et al., 1971
Bifrons	Bifrons		Sublevisoni subzone, Douvillei horizon
Bifrons	Bifrons		Bifrons subzone, Lusitanicum horizon
Bifrons	Bifrons		Sublevisoni subzone, IX Horizon
Bifrons	Bifrons		Sublevisoni subzone, XI Horizon
Bifrons	Bifrons		Bifrons subzone Apertus horizon
Bifrons	Bifrons		Bifrons subzone Bifrons horizon
Bifrons	Bifrons		Commune subzone
Bifrons	Bifrons		Bifrons zone sensu Dumortier, now middle to lower upper Toarcian
Bifrons	Bifrons		Bifrons zone in fig. 23 caption; Serpentinus-Bifrons zones in plate caption
Bifrons	Bifrons		Attributed to bifrons zone by Walker (1892).
Bifrons	Bifrons		Davidson used the "communis zone" to indicate all of the Upper Lias below the "jurensis" zone, according to Ager (1962), but the outcrops at Bloxham may actually be from the commune subzone (Bifrons zone) based on belemnites reported by Doyle 1992.
Bifrons	Bifrons		Sublevisoni subzone, Lusitanicum horizon
Bifrons	Bifrons		Bifrons subzone; "Sphaeroidothyris bank"
Bifrons	Bifrons		Sublevisoni subzone, lusitanicum horizon
Bifrons	Bifrons		Sublevisoni subzone; base of middle Toarcian
Bifrons	Bifrons		Base of Bifrons subzone
Bifrons	Bifrons	Serpentinum
Bifrons	Bifrons		Beds are not numbered; this is the second sample from the Toarcian. Sublevisoni subzone.
Bifrons	Middle Toarcian	Lillia lilli	"Hildoceras bifrons Zone, Lillia lilli Subzone" (Melville 1956) "428ft 8in - 515ft 4in" (Melville 1956)
Bifrons	Middle Toarcian	Polyplectus subplanatus	"Hildoceras bifrons Zone... beds with Polyplectus subplanatus" (Melville 1956) "515ft 4in - 538ft 8in" (Melville 1956)
Bifrons	Middle Toarcian	Zugodactylites braunianus	"Hildoceras bifrons Zone, ? Zugodactylites braunianus Subzone" (Melville 1956) "538ft 8in - 563ft 8in" (Melville 1956)
Bifrons	Middle Toarcian	Peronoceras fibulatum	"Hildoceras bifrons Zone, Peronoceras fibulatum Subzone" (Melville 1956) "563ft 8in - 582ft 2in" (Melville 1956)
Bifrons	Middle Toarcian	Hildoceras bifrons	"Hildoceras bifrons Zone, Subzone indeterminate" (Melville 1956) "582ft 2in - 593ft" (Melville 1956)
Bifrons	Early Toarcian	Bifrons	Sublevisoni Subzone
Bifrons	Pliensbachian	Bifrons	Sublevisoni subzone
Bifrons	Pliensbachian	Bifrons	Falciferum subzone
Bifrons	Pliensbachian	Bifrons	Bifrons subzone
Bifrons	Early Toarcian	Ammonite Zone Bifrons	Subzone Dactylioceras commune
Bifrons	Middle Toarcian	Ammonite Zone Bifrons	Subzone Peronoceras fibulatum
Bifrons	Toarcian	Bifrons
