# Supplementary material for: Marine species and assemblage change foreshadowed by their thermal bias over Early Jurassic warming
Source: Nat Commun. 2025 Feb 5;16:1370. doi: 10.1038/s41467-025-56589-0 (PMC11799210; doi:10.1038/s41467-025-56589-0)
Supplement: Supplementary file 6 — Supplementary Data 3 [file 41467_2025_56589_MOESM6_ESM.xlsx]

## Sheet: Sheet1
Full reference	No. occ. utilised
M. E. Gahr. 2002. Palökologie benthischer Faunen aus dem Unter-Toarc SW-Europas. Unpublished PhD thesis, Universität Würzburg.	1242
V. Piazza, C.V. Ullmann, and M. Aberhan. 2020. Temperature-related body size change of marine benthic macroinvertebrates across the Early Toarcian Anoxic Event. Scientific Reports 10:4675	609
Y. Alméras and P. Faure. 2000. Les brachiopodes liasiques des Pyränäes: paläontologie, biostratigraphie, paläobiogäographie et paläoenvironnements. Strata, Série 2, Mémoires 36:1-394	608
S. Danise, R. J. Twitchett, and C. T. S. Little, M. E. Clemence. 2013. The impact of global warming and anoxia on marine benthic community dynamics: an example from the Toarcian (Early Jurassic). Plos One 8(2)	584
S. Danise, M. Clémence, and G. D. Price, D. P. Murphy, J. J. Gómez, R. J. Twitchett. 2019. Stratigraphic and environmental control on marine benthic community change through the early Toarcian extinction event (Iberian Range, Spain). Palaeogeography, Palaeoclimatology, Palaeoecology 524:183-200	373
D. Hempfling. 2002. Palökologie von Benthos-Gemeinschaften im oberen Pliensbach (Amaltheenton) von Kalchreuth (Mittelfranken). Unpublished PhD thesis, Universität Würzburg.	315
A. Vörös. 2009. The Pliensbachian brachiopods of the Bakony Mountains (Hungary). Geologica Hungarica, Series Palaeontologica 58:1-300	290
V. Piazza, L.V. Duarte, and J. Renaudie, M. Aberhan. 2019. Reductions in body size of benthic macroinvertebrates as a precursor of the early Toarcian (Early Jurassic) extinction event in the Lusitanian Basin, Portugal. Paleobiology 45(2):296-316	236
F. García Joral, J. J. Gómez, and A. Goy. 2011. Mass extinction and recovery of the Early Toarcian (Early Jurassic) brachiopods linked to climate change in Northern and Central Spain. Palaeogeography, Palaeoclimatology, Palaeoecology 302:367-380	223
M. J. Comas-Rengifo, J. J. Gomez, and A. Goy, C. Herrero, N. Perilli, A. Rodrigo. 1999. El Jurasico Inferior en la seccion de Almonacid de la Cuba (sector central de la Cordillera Iberica, Zaragoza, Espana) [Lower Jurassic at the Almonacid de la Cuba section (central sector of the Iberian Range, Zaragoza, Spain)]. Cuadernos de Geologia Iberica 25:27-57	148
U. Dorner. 2002. Palökologie von Benthosgemeinschaften im Pliensbach von Unterstürmig und Buttenheim (Mittelfranken). Unpublished PhD thesis, Universität Würzburg.	140
F. García Joral and A. Goy. 2004. Caracterización de Choffatirhynchia nov. gen. (Brachiopoda, Rhynchonellida) en el Toarciense (Jurásico) de la Cordillera Ibérica (España). Boletin de la Real Sociedad Española de Historia Natural. Sección geológica 99:237-250	109
D. Ager and V. 1955. The geographical distribution of brachiopods in the British Middle Lias. Proceedings of the Geologists Association 65:157-187	102
Y. Alméras, M. Cougnon, and M. Bécaud. 2010. Les Brachiopodes liasiques de la Bordure Sud du Massif Armoricain: Succession des peuplements et environnements ; chronostratigraphie. Revue de Paléobiologie 29(2):319-339	94
M. Aberhan, A. Scholz, and S. Schubert. 2011. Das Ober-Pliensbachium (Domerium) der Herforder Liasmulde - Teil 3 - Taxonomie und Paläoökologie der Bivalvia aus der Amaltheenton-Formation (Unterjura) der Herforder Liasmulde. Geologie und Paläontologie in Westfalen 80:61-109	84
Y. Alméras, M. Bécaud, and M. Cougnon. 2010. Brachiopodes liasiques de la Bordure Sud du Massif Armoricain. Bulletin de la Société des Sciences Naturelles de l'Ouest de la France	78
B. Karapunar, W. Werner, and F. T. Fürsich, A. Nützel. 2020. Taxonomy and palaeoecology of the Early Jurassic (Pliensbachian) bivalves from Buttenheim, Franconia (Southern Germany). Palaeontographica Abteilung A 1-4:1-127	68
A. C. Pugh. 2018. Palaeoenvironmental and biotic change through the Lower Jurassic in Bulgaria. Unpublished PhD thesis, The University of Leeds.	63
Y. Alméras, R. Mouterde, and M. Benest, S. Elmi, JP Bassoullet. 1996. Les Brachiopodes Toarciens de la Rampe Carbonatée de Tomar (Portugal). Documents des Laboratoires de Géologie de Lyon 138:125-191	61
J. J. Gómez and C. Arias. 2010. Rapid warming and ostracods mass extinction at the Lower Toarcian (Jurassic) of central Spain. Marine Micropaleontology 74:119-135	57
J. F. Baeza-Carratalá, F. G. Joral, and A. Giannetti, J. E. Tent-Manclús. 2015. Evolution of the last koninckinids (Athyridida, Koninckinidae), a precursor signal of the early Toarcian mass extinction event in the Western Tethys. Palaeogeography, Palaeoclimatology, Palaeoecology 429:41-56	55
P. Faure, Y. Alméras, and N. Sekatni, M. S. Arfaoui, F. Zargouni. 2015. Les brachiopodes du Jurassique inférieur et moyen en Tunisie centrale (Axe Nord-Sud). Un nouveau témoin du domaine paléobiogéographique ouest-téthysien. Geodiversitas 37:31-57	55
R. V. Melville. 1956. The Stratigraphical Palaeontology, ammonites excluded, of the Stowell Park borehole. Bulletin of the Geological Survey of Great Britain 11:67-139	54
A. Nützel and J. Gründel. 2015. Early Jurassic (Pliensbachian) gastropods from Franconia, Southern Germany. Palaeontographica Abteilung A 305(1-3):1-89	51
R. Paredes, M. J. Comas-Rengifo, and LV Duarte, A. Goy. 2018. Upper Pliensbachian lowermost Toarcian macroinvertebrates (Ammonites, Bivalves) succession prior to the TOAE extinction interval. The example of Fonte Coberta section - Stop 2.1. In L.V. Duarte, R.L. Silva (eds.), The Toarcian Oceanic Anoxic Event in the Western Iberian Margin and its context within the Lower Jurassic evolution of the …	51
D. V. Ager. 1956. A Monograph of the British Liassic Rhynchonellidae, Part I. Palaeontographical Society Monograph	45
J. Szabó. 1990. Paleoökológiai, paleo(bio)geográfia, evolúció és biokronológia bakonyi jura gastropodák tükrében. Hungarian Academy of Sciences.	45
F. Garcí­a Joral and A. Goy. 2009. Toarcian (Lower Jurassic) brachiopods in Asturias (northern Spain): stratigraphic distribution, critical events and palaeobiogeography. Geobios 42:255-264	34
D. V. Ager. 1954. The genus Gibbirhynchia in the British Domerian. Proceedings of the Geologists' Association 65:25-51	23
M. Siblik. 1967. New species of Domerian rhynchonelloids from Slovakia. Geologicky Sbornik 18(1):151-167	22
Y. Alméras. 1996. Les Brachiopodes toarciens et aaléniens inférieurs du Bassin du Rhône. Paléontologie et biostratigraphie. Révision de la collection Dumortier et compléments. Travaux et Documents des Laboratoires de Géologie de Lyon 138:1-123	20
J. Gründel, A. Kaim, and A. Nützel, C. T. S. Little. 2011. Early Jurassic Gastropods form England. Palaeontology 54(3):481-510	18
M. K. Howarth. 1956. The Scalpa Sandstone of the Isle of Raasay, Inner Hebrides. Proceedings of the Yorkshire Geological Society 30(19):353-370	17
J. Gründel. 1999. Gastropoden aus dem höheren Lias von Grimmen, Vorpommern (Deutschland). Archiv für Geschiebekunde 2(9):629-672	16
W. Riegraf. 1985. Biostratigraphie, Fauna und Mikropaläontologie des Untertoarcium-Profiles von Unterstürmig (Oberfranken, Süddeutschland). Geologische Blätter für Nordost-Bayern 34/35:241-272	16
S. Schubert, J. Gründel, and A. Nützel. 2008. Early Jurassic (Upper Pliensbachian) gastropods from the Herforder Liasmulde (Bielefeld, Northwest Germany). Paläontologische Zeitschrift 82(1):17-30	15
A. Vörös and R. Kandemir. 2011. A new Early Jurassic brachiopod fauna from the Eastern Pontides(Turkey). Neues Jahrbuch für Geologie und Paläontologie Abhandlungen 260(3):343-363	13
D. V. Ager. 1962. A Monograph of the British Liassic Rhynchonellidae, Part III	13
D. V. Ager. 1956. Some new Liassic terebratuloids. Proceedings of the Geologists' Association 67:1-14	12
D. V. Ager. 1958. A Monograph of the British Liassic Rhynchonellidae, Part II	12
J. Jankicevic, D. Rabrenovic, and V. Radulovic. 1983. Stratigrafske i paleontoloshke karakteristike Lijasa u Zabrdju (Stara Planina) [Stratigraphic and palaeontological characteristics of the Liassic of Zabrde (Stara Planina)]. Geoloski Anali Balkanskoga Poluostrva 47:161-182	11
G. Arp and S. Seppelt. 2012. The bipolar bivalve Oxytoma (Palmoxytoma) cygnipes (Young and Bird, 1822) in the Upper Pliensbachian of Germany. Paläontologische Zeitschrift 86:43-57	10
M. K. Howarth. 1955. Domerian of the Yorkshire Coast. Proceedings of the Yorkshire Geological Society 30:147-175	10
J. Valls, M. J. Comas-Rengifo, and A. Goy. 2004. Bivalvos del Pliensbachiense en la Seccion de Almonacid de la Cuba (Cordillera Iberica, Espana). Coloquios de Paleontologia 54:145-178	9
M. Rakus and J. Guex. 2002. Les ammonites du jurassique inférieur et moyen de la dorsale tunisienne. Mémoires de Géologie (Lausanne) 39:1-149	9
D. V. Ager. 1967. A Monograph of the British Liassic Rhynchonellidae, Part IV	7
A. Nützel and W. Kiessling. 1997. Gastropoden aus dem Amaltheenton (oberes Pliensbachium) von Kalchreuth. Geologische Blätter von Nordost-Bayern 70:381-414	6
M. Inesta, J. Szabó, and I. Szente. 1990. A Pliensbachian gastropod and bivalve faunula from the Mola Hill (Betic Cordilleras, Spain). Annales Historico-Naturales Musei Nationales Hungarici 82:19-23	6
S. Elmi, A. Marok, and A. Sebane, Y. Alméras. 2009. Importance of the Mellala section (Traras Mountains, northwestern Algeria) for the correlation of the Pliensbachian-Toarcian boundary. Volumina Jurassica 7:37-45	6
V. P. Makridin. 1964. Brakhiopody Yurskikh Otlozheniy Russkoy Platformy i Nekotorykh Prilezhashchikh k Ney Oblastey. Moscow: Nedra.	6
Y. Alméras, S. Elmi, and P. Fauré. 2007. Les brachiopodes liasiques d’Algérie occidentale. Document des Laboratoires de Géologie de Lyon 163:1-241	6
J. Gründel and A. Nützel. 1998. Gastropoden aus dem oberen Pliensbachium (Lias delta , Zone des Pleuroceras spinatum) von Kalchreuth östlich Erlangen. Mitteilungen der Bayerischen Staatssammlung 38:63-96	5
J. S. Watson. 1982. The occurrence of Discinisca on Dacryomya ovum: an example of commensalism from the Upper Lias of Yorkshire. Proceedings of the Yorkshire Geological Society 44(3):45-51	5
S. Calzada. 1982. Algunos Lamelibranquios liásicos de Alfara (Tarragona). Acta Geológica Hispánica 17:121-127	5
P. Faure, Y. Almeras, and N. Sekatni, F. Zargouni. 2007. Le Pliensbachien de Jebel Zaghouan (Tunisie). Nouvelles données fauniques. Implications biostratigraphiques et paléobiogéographiques. Geodiversitas 29(4):473-506	4
M. J. Bradshaw and S.R. Penney. 1982. A cored Jurassic sequence from north Lincolnshire, England: stratigraphy, facies analysis and regional context. Geological Magazine 119(2):113-134	3
R. Posenato. 2013. Opisoma excavatum Boehm, a Lower Jurassic photosymbiotic alatoform-chambered bivalve. Lethaia 46:424-437	3
H. Haubold. 1990. Ein neuer Dinosaurier (Ornithischia, Thyreophora) aus dem unteren Jura des nördlichen Mitteleuropa. Revue de Paléobiologie 9(1):149-177	2
I. Szente. 1996. Bivalve ecology in the Pliensbachian (Lower Jurassic) of the Bakony Mts. (Hungary). Description of a new species of Eopecten. Fragmenta Mineralogica et Palaeontologica 18:19-29	2
J. J. Gomez and A. Goy. 2011. Warming-driven mass extinction in the Early Toarcian (Early Jurassic) of northern and central Spain. Correlation with other time-equivalent European sections. Palaeogeography, Palaeoclimatology, Palaeoecology 306:176-195	2
J. Revert. 1971. Suessia dissymetrica nov. sp., brachiopode du Lias moyen des Causses lozeriens (France). Geobios 4:265-271	2
J. Szabo. 2008. A nomenclatorial revision of Pleurotomaria suessii Hörnes, 1853 and Cyclostomaria Szabó, 1980 (Pleurotomarioidea, Gastropoda). Neues Jahrbuch für Geologie und Paläontologie Abhandlungen 250(2):167-176	2
S. S. Buckman. 1917. The Brachiopoda of the Namyau Beds, Northern Shan States, Burma. Palaeontologia Indica. Calcutta: Geological Survey of India. 3(2):1-254	2
E. S. Tchorzhevsky. 1970. New data on Jurassic brachiopods of Pieniny Clippen Belt, Transcarpathia. Kharkiv University Geology Bulletin (1):48-61	1
H. C. Ivimey-Cook and J. H. Powell. 1991. Late Triassic and early Jurassic biostratigraphy of the Felixkirk Borehole, North Yorkshire. Proceedings of the Yorkshire Geological Society 48(4):367-374	1
J. Ansorge. 2004. Insekten aus Liasgeoden der Ahrensburger Geschiebesippe - mit einem Ausblick auf lokale Anreicherungen von Liasgeoden in Mecklenburg-Vorpommern. Archiv für Geschiebekunde 3:779-784	1
J. F. Baeza-Carratalá. 2011. New Early Jurassic brachiopods from the Western Tethys (Eastern Subbetic, Spain) and their systematic and paleobiogeographic affinities. Geobios 44:345-360	1
K. Bandel. 1993. Caenogastropoda during Mesozoic times. Scripta Geologica, Special Issue 2:7-56	1
L. R. Cox. 1946. Tutcheria and Pseudopis, new lamellibranch genera from the Lias. Proceedings of the Malacological Society of London 27:34-48	1
M. Schemm-Gregory and M. H. Henriques. 2012. New data on internal morphology of exceptionally preserved Nannirhynchia pygmaea (Morris, 1847) from the Lusitanian Basin (Brachiopoda, Early Jurassic, Portugal). Fossil Record 15:77-83	1
