# Supplementary material for: Marine species and assemblage change foreshadowed by their thermal bias over Early Jurassic warming
Source: Nat Commun. 2025 Feb 5;16:1370. doi: 10.1038/s41467-025-56589-0 (PMC11799210; doi:10.1038/s41467-025-56589-0)
Supplement: Supplementary file 8 — Source Data [file 41467_2025_56589_MOESM8_ESM.xlsx]

## Sheet: Fig. 1A
Figure 1A. Focal regions and example climate of the Early Jurassic, north-west Tethys
COLUMN	DESCRIPTION
Long	Modern longitude of fossil collection
Lat	Modern latitude of fossil collection
Paleolong	Paleolongitude of fossil collection
Paleolat	Paleolatitude of fossil collection
Region	Coded (paleo)region numbers as 1. German, 2. E.Iberia, 3. W.Iberia, 4. N.Iberia, 5. British
Long	Lat	Paleolong	Paleolat	Region
11	49	18.3267	38.1836	1
11	49	18.3267	38.1836	1
11	49	18.3267	38.1836	1
11	49	18.3267	38.1836	1
11	49	18.3267	38.1836	1
11	49	18.3267	38.1836	1
11	49	18.3267	38.1836	1
11	49	18.3267	38.1836	1
11	49	18.3267	38.1836	1
11	49	18.3267	38.1836	1
11	49	18.3267	38.1836	1
11	49	18.3267	38.1836	1
11	49	18.3267	38.1836	1
11	49	18.3267	38.1836	1
11	49	18.3267	38.1836	1
11	49	18.3267	38.1836	1
11	49	18.3267	38.1836	1
11	49	18.3267	38.1836	1
11	49	18.3267	38.1836	1
11	49	18.3267	38.1836	1
11	49	18.3267	38.1836	1
11	49	18.3267	38.1836	1
11	49	18.3267	38.1836	1
11	49	18.3267	38.1836	1
11	49	18.3267	38.1836	1
11	49	18.3267	38.1836	1
11	49	18.3267	38.1836	1
11	49	18.3267	38.1836	1
11	49	18.3267	38.1836	1
11	49	18.3267	38.1836	1
11	49	18.3267	38.1836	1
11	49	18.3267	38.1836	1
11	49	18.3267	38.1836	1
11	49	18.3267	38.1836	1
11	49	18.3267	38.1836	1
11	49	18.3267	38.1836	1
11	49	18.3267	38.1836	1
11	49	18.3267	38.1836	1
11	49	18.3267	38.1836	1
11	49	18.3267	38.1836	1
11	49	18.3267	38.1836	1
11	49	18.3267	38.1836	1
11	49	18.3267	38.1836	1
11	49	18.3267	38.1836	1
11	49	18.3267	38.1836	1
11	49	18.3267	38.1836	1
11	49	18.3267	38.1836	1
11	49	18.3267	38.1836	1
11	49	18.3267	38.1836	1
11	49	18.3267	38.1836	1
11	49	18.3267	38.1836	1
11	49	18.3267	38.1836	1
11	49	18.3267	38.1836	1
11	49	18.3267	38.1836	1
11	49	18.3267	38.1836	1
11	49	18.3267	38.1836	1
11	49	18.3267	38.1836	1
11	49	18.3267	38.1836	1
11	49	18.3267	38.1836	1
11	49	18.3267	38.1836	1
11	49	18.3267	38.1836	1
11	49	18.3267	38.1836	1
11	49	18.3267	38.1836	1
11	49	18.3267	38.1836	1
11	49	18.3267	38.1836	1
11	49	18.3267	38.1836	1
11	49	18.3267	38.1836	1
11	49	18.3267	38.1836	1
11	49	18.3267	38.1836	1
11	49	18.3267	38.1836	1
11	49	18.3267	38.1836	1
11	49	18.3267	38.1836	1
11	49	18.3267	38.1836	1
11	49	18.3267	38.1836	1
11	49	18.3267	38.1836	1
11	49	18.3267	38.1836	1
11	49	18.3267	38.1836	1
11	49	18.3267	38.1836	1
11	49	18.3267	38.1836	1
11	49	18.3267	38.1836	1
11	49	18.3267	38.1836	1
11	49	18.3267	38.1836	1
11	49	18.3267	38.1836	1
11	49	18.3267	38.1836	1
11	49	18.3267	38.1836	1
11	49	18.3267	38.1836	1
11	49	18.3267	38.1836	1
11	49	18.3267	38.1836	1
11	49	18.3267	38.1836	1
11	49	18.3267	38.1836	1
11	49	18.3267	38.1836	1
11	49	18.3267	38.1836	1
11	49	18.3267	38.1836	1
11	49	18.3267	38.1836	1
11	49	18.3267	38.1836	1
11	49	18.3267	38.1836	1
11	49	18.3267	38.1836	1
11	49	18.3267	38.1836	1
11	49	18.3267	38.1836	1
11	49	18.3267	38.1836	1
11	49	18.3267	38.1836	1
11	49	18.3267	38.1836	1
11	49	18.3267	38.1836	1
11	49	18.3267	38.1836	1
11	49	18.3267	38.1836	1
11	49	18.3267	38.1836	1
11	49	18.3267	38.1836	1
11	49	18.3267	38.1836	1
11	49	18.3267	38.1836	1
11	49	18.3267	38.1836	1
11	49	18.3267	38.1836	1
11	49	18.3267	38.1836	1
11	49	18.3267	38.1836	1
11	49	18.3267	38.1836	1
11	49	18.3267	38.1836	1
11	49	18.3267	38.1836	1
11	49	18.3267	38.1836	1
11	49	18.3267	38.1836	1
11	49	18.3267	38.1836	1
11	49	18.3267	38.1836	1
11	49	18.3267	38.1836	1
11	49	18.3267	38.1836	1
11	49	18.3267	38.1836	1
11	49	18.3267	38.1836	1
11	49	18.3267	38.1836	1
11	49	18.3267	38.1836	1
11	49	18.3267	38.1836	1
11	49	18.3267	38.1836	1
11	49	18.3267	38.1836	1
11	49	18.3267	38.1836	1
11	49	18.3267	38.1836	1
11	49	18.3267	38.1836	1
11	49	18.3267	38.1836	1
11	49	18.3267	38.1836	1
11	49	18.3267	38.1836	1
11	49	18.3267	38.1836	1
11	49	18.3267	38.1836	1
11	49	18.3267	38.1836	1
11	49	18.3267	38.1836	1
11	49	18.3267	38.1836	1
11	49	18.3267	38.1836	1
11	49	18.3267	38.1836	1
11	49	18.3267	38.1836	1
11	49	18.3267	38.1836	1
11	49	18.3267	38.1836	1
11	49	18.3267	38.1836	1
11	49	18.3267	38.1836	1
11	49	18.3267	38.1836	1
11	49	18.3267	38.1836	1
11	49	18.3267	38.1836	1
11	49	18.3267	38.1836	1
11	49	18.3267	38.1836	1
11	49	18.3267	38.1836	1
11	49	18.3267	38.1836	1
11	49	18.3267	38.1836	1
11	49	18.3267	38.1836	1
11	49	18.3267	38.1836	1
11	49	18.3267	38.1836	1
11	49	18.3267	38.1836	1
11	49	18.3267	38.1836	1
11	49	18.3267	38.1836	1
11	49	18.3267	38.1836	1
11	49	18.3267	38.1836	1
11	49	18.3267	38.1836	1
11	49	18.3267	38.1836	1
11	49	18.3267	38.1836	1
11	49	18.3267	38.1836	1
11	49	18.3267	38.1836	1
11	49	18.3267	38.1836	1
11	49	18.3267	38.1836	1
11	49	18.3267	38.1836	1
11	49	18.3267	38.1836	1
11	49	18.3267	38.1836	1
11	49	18.3267	38.1836	1
11	49	18.3267	38.1836	1
11	49	18.3267	38.1836	1
11	49	18.3267	38.1836	1
11	49	18.3267	38.1836	1
11	49	18.3267	38.1836	1
11	49	18.3267	38.1836	1
11	49	18.3267	38.1836	1
11	49	18.3267	38.1836	1
11	49	18.3267	38.1836	1
11	49	18.3267	38.1836	1
11	49	18.3267	38.1836	1
11	49	18.3267	38.1836	1
11	49	18.3267	38.1836	1
11	49	18.3267	38.1836	1
11	49	18.3267	38.1836	1
11	49	18.3267	38.1836	1
11	49	18.3267	38.1836	1
11	49	18.3267	38.1836	1
11	49	18.3267	38.1836	1
11	49	18.3267	38.1836	1
11	49	18.3267	38.1836	1
11	49	18.3267	38.1836	1
11	49	18.3267	38.1836	1
11	49	18.3267	38.1836	1
11	49	18.3267	38.1836	1
11	49	18.3267	38.1836	1
11	49	18.3267	38.1836	1
11	49	18.3267	38.1836	1
11	49	18.3267	38.1836	1
11	49	18.3267	38.1836	1
11	49	18.3267	38.1836	1
11	49	18.3267	38.1836	1
11	49	18.3267	38.1836	1
11	49	18.3267	38.1836	1
11	49	18.3267	38.1836	1
11	49	18.3267	38.1836	1
11	49	18.3267	38.1836	1
11	49	18.3267	38.1836	1
11	49	18.3267	38.1836	1
11	49	18.3267	38.1836	1
11	49	18.3267	38.1836	1
11	49	18.3267	38.1836	1
11	49	18.3267	38.1836	1
11	49	18.3267	38.1836	1
11	49	18.3267	38.1836	1
11	49	18.3267	38.1836	1
11	49	18.3267	38.1836	1
11	49	18.3267	38.1836	1
11	49	18.3267	38.1836	1
11	49	18.3267	38.1836	1
11	49	18.3267	38.1836	1
11	49	18.3267	38.1836	1
11	49	18.3267	38.1836	1
11	49	18.3267	38.1836	1
11	49	18.3267	38.1836	1
11	49	18.3267	38.1836	1
11	49	18.3267	38.1836	1
11	49	18.3267	38.1836	1
11	49	18.3267	38.1836	1
11	49	18.3267	38.1836	1
11	49	18.3267	38.1836	1
11	49	18.3267	38.1836	1
11	49	18.3267	38.1836	1
11	49	18.3267	38.1836	1
11	49	18.3267	38.1836	1
11	49	18.3267	38.1836	1
11	49	18.3267	38.1836	1
11	49	18.3267	38.1836	1
11	49	18.3267	38.1836	1
11	49	18.3267	38.1836	1
11	49	18.3267	38.1836	1
11	49	18.3267	38.1836	1
11	49	18.3267	38.1836	1
11	49	18.3267	38.1836	1
11	49	18.3267	38.1836	1
11	49	18.3267	38.1836	1
11	49	18.3267	38.1836	1
11	49	18.3267	38.1836	1
11	49	18.3267	38.1836	1
11	49	18.3267	38.1836	1
11	49	18.3267	38.1836	1
11	49	18.3267	38.1836	1
11	49	18.3267	38.1836	1
11	49	18.3267	38.1836	1
11	49	18.3267	38.1836	1
11	49	18.3267	38.1836	1
11	49	18.3267	38.1836	1
11	49	18.3267	38.1836	1
11	49	18.3267	38.1836	1
11	49	18.3267	38.1836	1
11	49	18.3267	38.1836	1
11	49	18.3267	38.1836	1
11	49	18.3267	38.1836	1
11	49	18.3267	38.1836	1
11	49	18.3267	38.1836	1
11	49	18.3267	38.1836	1
11	49	18.3267	38.1836	1
11	49	18.3267	38.1836	1
11	49	18.3267	38.1836	1
11	49	18.3267	38.1836	1
11	49	18.3267	38.1836	1
11	49	18.3267	38.1836	1
11	49	18.3267	38.1836	1
11	49	18.3267	38.1836	1
11	49	18.3267	38.1836	1
11.1278	49.5486	18.2518	38.7354	1
11.1278	49.5486	18.2518	38.7354	1
11.1278	49.5486	18.2518	38.7354	1
11.1278	49.5486	18.2518	38.7354	1
11.1278	49.5486	18.2518	38.7354	1
11.1278	49.5486	18.2518	38.7354	1
11.1278	49.5486	18.2518	38.7354	1
11.1278	49.5486	18.2518	38.7354	1
11.1278	49.5486	18.2518	38.7354	1
11.1278	49.5486	18.2518	38.7354	1
11.1278	49.5486	18.2518	38.7354	1
11.1278	49.5486	18.2518	38.7354	1
11.1278	49.5486	18.2518	38.7354	1
11.1278	49.5486	18.2518	38.7354	1
11.1278	49.5486	18.2518	38.7354	1
11.1278	49.5486	18.2518	38.7354	1
11.1278	49.5486	18.2518	38.7354	1
11.1278	49.5486	18.2518	38.7354	1
11.1278	49.5486	18.2518	38.7354	1
11.1278	49.5486	18.2518	38.7354	1
11.1278	49.5486	18.2518	38.7354	1
11.1278	49.5486	18.2518	38.7354	1
11.1278	49.5486	18.2518	38.7354	1
11.1278	49.5486	18.2518	38.7354	1
11.1278	49.5486	18.2518	38.7354	1
11.1278	49.5486	18.2518	38.7354	1
11.1278	49.5486	18.2518	38.7354	1
11.1278	49.5486	18.2518	38.7354	1
11.1278	49.5486	18.2518	38.7354	1
11.1278	49.5486	18.2518	38.7354	1
11.1278	49.5486	18.2518	38.7354	1
11.1278	49.5486	18.2518	38.7354	1
11.1278	49.5486	18.2518	38.7354	1
11.1278	49.5486	18.2518	38.7354	1
11.1278	49.5486	18.2518	38.7354	1
11.1278	49.5486	18.2518	38.7354	1
11.1278	49.5486	18.2518	38.7354	1
11.1278	49.5486	18.2518	38.7354	1
11.1278	49.5486	18.2518	38.7354	1
11.1278	49.5486	18.2518	38.7354	1
11.1278	49.5486	18.2518	38.7354	1
11.1278	49.5486	18.2518	38.7354	1
11.1278	49.5486	18.2518	38.7354	1
11.1278	49.5486	18.2518	38.7354	1
11.1278	49.5486	18.2518	38.7354	1
11.1278	49.5486	18.2518	38.7354	1
11.1278	49.5486	18.2518	38.7354	1
11.1278	49.5486	18.2518	38.7354	1
11.1278	49.5486	18.2518	38.7354	1
11.1278	49.5486	18.2518	38.7354	1
11.1278	49.5486	18.2518	38.7354	1
11.1278	49.5486	18.2518	38.7354	1
11.1278	49.5486	18.2518	38.7354	1
11.1278	49.5486	18.2518	38.7354	1
11.1278	49.5486	18.2518	38.7354	1
11.1278	49.5486	18.2518	38.7354	1
11.1278	49.5486	18.2518	38.7354	1
11.1278	49.5486	18.2518	38.7354	1
11.1278	49.5486	18.2518	38.7354	1
11.1278	49.5486	18.2518	38.7354	1
11.1278	49.5486	18.2518	38.7354	1
11.1278	49.5486	18.2518	38.7354	1
11.1278	49.5486	18.2518	38.7354	1
11.1278	49.5486	18.2518	38.7354	1
11.1278	49.5486	18.2518	38.7354	1
11.1278	49.5486	18.2518	38.7354	1
11.1278	49.5486	18.2518	38.7354	1
11.1278	49.5486	18.2518	38.7354	1
11.1278	49.5486	18.2518	38.7354	1
11.1278	49.5486	18.2518	38.7354	1
11.1278	49.5486	18.2518	38.7354	1
11.1278	49.5486	18.2518	38.7354	1
11.1278	49.5486	18.2518	38.7354	1
11.1278	49.5486	18.2518	38.7354	1
11.1278	49.5486	18.2518	38.7354	1
11.1278	49.5486	18.2518	38.7354	1
11.1278	49.5486	18.2518	38.7354	1
11	49	18.3267	38.1836	1
11	49	18.3267	38.1836	1
11	49	18.3267	38.1836	1
11	49	18.3267	38.1836	1
11	49	18.3267	38.1836	1
11	49	18.3267	38.1836	1
11	49	18.3267	38.1836	1
11	49	18.3267	38.1836	1
11	49	18.3267	38.1836	1
11	49	18.3267	38.1836	1
11	49	18.3267	38.1836	1
11	49	18.3267	38.1836	1
11	49	18.3267	38.1836	1
11	49	18.3267	38.1836	1
11	49	18.3267	38.1836	1
11	49	18.3267	38.1836	1
11	49	18.3267	38.1836	1
11.1278	49.5486	18.2518	38.7354	1
11.1278	49.5486	18.2518	38.7354	1
11.1278	49.5486	18.2518	38.7354	1
11.1278	49.5486	18.2518	38.7354	1
11.1278	49.5486	18.2518	38.7354	1
11.1278	49.5486	18.2518	38.7354	1
11.1278	49.5486	18.2518	38.7354	1
11.1278	49.5486	18.2518	38.7354	1
11.1278	49.5486	18.2518	38.7354	1
11.1278	49.5486	18.2518	38.7354	1
11.1278	49.5486	18.2518	38.7354	1
11.1278	49.5486	18.2518	38.7354	1
11.1278	49.5486	18.2518	38.7354	1
11.1278	49.5486	18.2518	38.7354	1
11.1278	49.5486	18.2518	38.7354	1
11.1278	49.5486	18.2518	38.7354	1
11.1278	49.5486	18.2518	38.7354	1
11.1278	49.5486	18.2518	38.7354	1
11.1278	49.5486	18.2518	38.7354	1
11.1278	49.5486	18.2518	38.7354	1
11.1278	49.5486	18.2518	38.7354	1
11.1278	49.5486	18.2518	38.7354	1
11.1278	49.5486	18.2518	38.7354	1
11.1278	49.5486	18.2518	38.7354	1
11.1278	49.5486	18.2518	38.7354	1
11.1278	49.5486	18.2518	38.7354	1
11.1278	49.5486	18.2518	38.7354	1
11.1278	49.5486	18.2518	38.7354	1
11.1278	49.5486	18.2518	38.7354	1
11.1278	49.5486	18.2518	38.7354	1
11.1278	49.5486	18.2518	38.7354	1
11.1278	49.5486	18.2518	38.7354	1
11.1278	49.5486	18.2518	38.7354	1
11.1278	49.5486	18.2518	38.7354	1
11.1278	49.5486	18.2518	38.7354	1
11.1278	49.5486	18.2518	38.7354	1
11.1278	49.5486	18.2518	38.7354	1
11.1278	49.5486	18.2518	38.7354	1
11.1278	49.5486	18.2518	38.7354	1
11.1278	49.5486	18.2518	38.7354	1
11.1278	49.5486	18.2518	38.7354	1
11.1278	49.5486	18.2518	38.7354	1
11.1278	49.5486	18.2518	38.7354	1
11.1278	49.5486	18.2518	38.7354	1
11.1278	49.5486	18.2518	38.7354	1
11.1278	49.5486	18.2518	38.7354	1
11.1278	49.5486	18.2518	38.7354	1
11.1278	49.5486	18.2518	38.7354	1
11.1278	49.5486	18.2518	38.7354	1
11.1278	49.5486	18.2518	38.7354	1
11.1278	49.5486	18.2518	38.7354	1
11.1278	49.5486	18.2518	38.7354	1
11.1278	49.5486	18.2518	38.7354	1
11.1278	49.5486	18.2518	38.7354	1
11.1278	49.5486	18.2518	38.7354	1
11.1278	49.5486	18.2518	38.7354	1
11.1278	49.5486	18.2518	38.7354	1
11.1278	49.5486	18.2518	38.7354	1
11.1278	49.5486	18.2518	38.7354	1
11.1278	49.5486	18.2518	38.7354	1
11.1278	49.5486	18.2518	38.7354	1
11.1278	49.5486	18.2518	38.7354	1
11.1278	49.5486	18.2518	38.7354	1
11.1278	49.5486	18.2518	38.7354	1
11.1278	49.5486	18.2518	38.7354	1
11.1278	49.5486	18.2518	38.7354	1
11.1278	49.5486	18.2518	38.7354	1
11.1278	49.5486	18.2518	38.7354	1
11.1278	49.5486	18.2518	38.7354	1
11.1278	49.5486	18.2518	38.7354	1
11.1278	49.5486	18.2518	38.7354	1
11.1278	49.5486	18.2518	38.7354	1
11.1278	49.5486	18.2518	38.7354	1
11.1278	49.5486	18.2518	38.7354	1
11.1278	49.5486	18.2518	38.7354	1
11.1278	49.5486	18.2518	38.7354	1
11.1278	49.5486	18.2518	38.7354	1
11.1278	49.5486	18.2518	38.7354	1
11.1278	49.5486	18.2518	38.7354	1
11.1278	49.5486	18.2518	38.7354	1
11.1278	49.5486	18.2518	38.7354	1
11.1278	49.5486	18.2518	38.7354	1
13.05	54.1333	18.1376	43.4702	1
13.05	54.1333	18.1376	43.4702	1
-1	40	9.46682	27.9473	2
-1	40	9.46682	27.9473	2
-1	40	9.46682	27.9473	2
-1	40	9.46682	27.9473	2
-1	40	9.46682	27.9473	2
-1	40	9.46682	27.9473	2
-1	40	9.46682	27.9473	2
-1	40	9.46682	27.9473	2
-1	40	9.46682	27.9473	2
-1	40	9.46682	27.9473	2
-1	40	9.46682	27.9473	2
-1	40	9.46682	27.9473	2
-1	40	9.46682	27.9473	2
-1	40	9.46682	27.9473	2
-1	40	9.46682	27.9473	2
-1	40	9.46682	27.9473	2
-1	40	9.46682	27.9473	2
-1	40	9.46682	27.9473	2
-1	40	9.46682	27.9473	2
-1	40	9.46682	27.9473	2
-1	40	9.46682	27.9473	2
-1	40	9.46682	27.9473	2
-1	40	9.46682	27.9473	2
-1	40	9.46682	27.9473	2
-1	40	9.46682	27.9473	2
-1	40	9.46682	27.9473	2
-1	40	9.46682	27.9473	2
-1	40	9.46682	27.9473	2
-1	40	9.46682	27.9473	2
-1	40	9.46682	27.9473	2
-1	40	9.46682	27.9473	2
-1	40	9.46682	27.9473	2
-1	40	9.46682	27.9473	2
-1	40	9.46682	27.9473	2
-1	40	9.46682	27.9473	2
-1	40	9.46682	27.9473	2
-1	40	9.46682	27.9473	2
-1	40	9.46682	27.9473	2
-1	40	9.46682	27.9473	2
-1	40	9.46682	27.9473	2
-1	40	9.46682	27.9473	2
-1	40	9.46682	27.9473	2
-1	40	9.46682	27.9473	2
-1	40	9.46682	27.9473	2
-1	40	9.46682	27.9473	2
-1	40	9.46682	27.9473	2
-1	40	9.46682	27.9473	2
-1	40	9.46682	27.9473	2
-1	40	9.46682	27.9473	2
-1	40	9.46682	27.9473	2
-1	40	9.46682	27.9473	2
-1	40	9.46682	27.9473	2
-1	40	9.46682	27.9473	2
-1	40	9.46682	27.9473	2
-1	40	9.46682	27.9473	2
-1	40	9.46682	27.9473	2
-1	40	9.46682	27.9473	2
-1	40	9.46682	27.9473	2
-1	40	9.46682	27.9473	2
-1	40	9.46682	27.9473	2
-1	40	9.46682	27.9473	2
-1	40	9.46682	27.9473	2
-1	40	9.46682	27.9473	2
-1	40	9.46682	27.9473	2
-1	40	9.46682	27.9473	2
-1	40	9.46682	27.9473	2
-1	40	9.46682	27.9473	2
-1	40	9.46682	27.9473	2
-1	40	9.46682	27.9473	2
-1	40	9.46682	27.9473	2
-1	40	9.46682	27.9473	2
-1	40	9.46682	27.9473	2
-1	40	9.46682	27.9473	2
-1	40	9.46682	27.9473	2
-1	40	9.46682	27.9473	2
-1	40	9.46682	27.9473	2
-1	40	9.46682	27.9473	2
-1	40	9.46682	27.9473	2
-1	40	9.46682	27.9473	2
11.1278	49.5486	18.2518	38.7354	1
11.1278	49.5486	18.2518	38.7354	1
11.1278	49.5486	18.2518	38.7354	1
11.1278	49.5486	18.2518	38.7354	1
11.1278	49.5486	18.2518	38.7354	1
11.1278	49.5486	18.2518	38.7354	1
11.1278	49.5486	18.2518	38.7354	1
11.1278	49.5486	18.2518	38.7354	1
11.1278	49.5486	18.2518	38.7354	1
11.1278	49.5486	18.2518	38.7354	1
11.1278	49.5486	18.2518	38.7354	1
11.1278	49.5486	18.2518	38.7354	1
11.1278	49.5486	18.2518	38.7354	1
11.1278	49.5486	18.2518	38.7354	1
11.1278	49.5486	18.2518	38.7354	1
11.1278	49.5486	18.2518	38.7354	1
11.1278	49.5486	18.2518	38.7354	1
11.1278	49.5486	18.2518	38.7354	1
11.1278	49.5486	18.2518	38.7354	1
11.1278	49.5486	18.2518	38.7354	1
11.1278	49.5486	18.2518	38.7354	1
11.1278	49.5486	18.2518	38.7354	1
11.1278	49.5486	18.2518	38.7354	1
11.1278	49.5486	18.2518	38.7354	1
11.1278	49.5486	18.2518	38.7354	1
11.1278	49.5486	18.2518	38.7354	1
11.1278	49.5486	18.2518	38.7354	1
11.1278	49.5486	18.2518	38.7354	1
11.1278	49.5486	18.2518	38.7354	1
11.1278	49.5486	18.2518	38.7354	1
11.1278	49.5486	18.2518	38.7354	1
-1	40	9.46682	27.9473	2
-1	40	9.46682	27.9473	2
-1	40	9.46682	27.9473	2
-1	40	9.46682	27.9473	2
-1	40	9.46682	27.9473	2
-1	40	9.46682	27.9473	2
-1	40	9.46682	27.9473	2
-1	40	9.46682	27.9473	2
-1	40	9.46682	27.9473	2
-1	40	9.46682	27.9473	2
-1	40	9.46682	27.9473	2
-1	40	9.46682	27.9473	2
-1	40	9.46682	27.9473	2
-1	40	9.46682	27.9473	2
-1	40	9.46682	27.9473	2
-1	40	9.46682	27.9473	2
-1	40	9.46682	27.9473	2
-1	40	9.46682	27.9473	2
-1	40	9.46682	27.9473	2
-1	40	9.46682	27.9473	2
-1	40	9.46682	27.9473	2
-1	40	9.46682	27.9473	2
-1	40	9.46682	27.9473	2
-1	40	9.46682	27.9473	2
-1	40	9.46682	27.9473	2
-1	40	9.46682	27.9473	2
-1	40	9.46682	27.9473	2
-1	40	9.46682	27.9473	2
-1	40	9.46682	27.9473	2
-1	40	9.46682	27.9473	2
-1	40	9.46682	27.9473	2
-1	40	9.46682	27.9473	2
-1	40	9.46682	27.9473	2
-1	40	9.46682	27.9473	2
-1	40	9.46682	27.9473	2
-1	40	9.46682	27.9473	2
-1	40	9.46682	27.9473	2
-1	40	9.46682	27.9473	2
-1	40	9.46682	27.9473	2
-1	40	9.46682	27.9473	2
-1	40	9.46682	27.9473	2
-1	40	9.46682	27.9473	2
-1	40	9.46682	27.9473	2
-1	40	9.46682	27.9473	2
-1	40	9.46682	27.9473	2
-1	40	9.46682	27.9473	2
-1	40	9.46682	27.9473	2
-1	40	9.46682	27.9473	2
-1	40	9.46682	27.9473	2
-1	40	9.46682	27.9473	2
-1	40	9.46682	27.9473	2
-1	40	9.46682	27.9473	2
-1	40	9.46682	27.9473	2
-1	40	9.46682	27.9473	2
-1	40	9.46682	27.9473	2
-1	40	9.46682	27.9473	2
-1	40	9.46682	27.9473	2
-1	40	9.46682	27.9473	2
-1	40	9.46682	27.9473	2
-1	40	9.46682	27.9473	2
-1	40	9.46682	27.9473	2
-1	40	9.46682	27.9473	2
-1	40	9.46682	27.9473	2
-1	40	9.46682	27.9473	2
-1	40	9.46682	27.9473	2
-1	40	9.46682	27.9473	2
-1	40	9.46682	27.9473	2
-1	40	9.46682	27.9473	2
-1	40	9.46682	27.9473	2
-1	40	9.46682	27.9473	2
-1	40	9.46682	27.9473	2
-1	40	9.46682	27.9473	2
-1	40	9.46682	27.9473	2
-1	40	9.46682	27.9473	2
-1	40	9.46682	27.9473	2
-1	40	9.46682	27.9473	2
-1	40	9.46682	27.9473	2
-1	40	9.46682	27.9473	2
-1	40	9.46682	27.9473	2
-1	40	9.46682	27.9473	2
-1	40	9.46682	27.9473	2
-1	40	9.46682	27.9473	2
-1	40	9.46682	27.9473	2
-1	40	9.46682	27.9473	2
-1	40	9.46682	27.9473	2
-1	40	9.46682	27.9473	2
-1	40	9.46682	27.9473	2
-1	40	9.46682	27.9473	2
-1	40	9.46682	27.9473	2
-1	40	9.46682	27.9473	2
-1	40	9.46682	27.9473	2
-1	40	9.46682	27.9473	2
-1	40	9.46682	27.9473	2
-1	40	9.46682	27.9473	2
-1	40	9.46682	27.9473	2
-1	40	9.46682	27.9473	2
-1	40	9.46682	27.9473	2
-1	40	9.46682	27.9473	2
-1	40	9.46682	27.9473	2
-1	40	9.46682	27.9473	2
-1	40	9.46682	27.9473	2
-1	40	9.46682	27.9473	2
-1	40	9.46682	27.9473	2
-1	40	9.46682	27.9473	2
-1	40	9.46682	27.9473	2
-1	40	9.46682	27.9473	2
-1	40	9.46682	27.9473	2
-1	40	9.46682	27.9473	2
-1	40	9.46682	27.9473	2
-1	40	9.46682	27.9473	2
-1	40	9.46682	27.9473	2
-1	40	9.46682	27.9473	2
-1	40	9.46682	27.9473	2
-1	40	9.46682	27.9473	2
-1	40	9.46682	27.9473	2
-1	40	9.46682	27.9473	2
-1	40	9.46682	27.9473	2
-1	40	9.46682	27.9473	2
-1	40	9.46682	27.9473	2
-1	40	9.46682	27.9473	2
-1	40	9.46682	27.9473	2
-1	40	9.46682	27.9473	2
-1	40	9.46682	27.9473	2
-1	40	9.46682	27.9473	2
-1	40	9.46682	27.9473	2
-1	40	9.46682	27.9473	2
-1	40	9.46682	27.9473	2
-1	40	9.46682	27.9473	2
-1	40	9.46682	27.9473	2
-1	40	9.46682	27.9473	2
-1	40	9.46682	27.9473	2
-1	40	9.46682	27.9473	2
-1	40	9.46682	27.9473	2
-1	40	9.46682	27.9473	2
-1	40	9.46682	27.9473	2
-1	40	9.46682	27.9473	2
-1	40	9.46682	27.9473	2
-1	40	9.46682	27.9473	2
-1	40	9.46682	27.9473	2
-1	40	9.46682	27.9473	2
-1	40	9.46682	27.9473	2
-1	40	9.46682	27.9473	2
-1	40	9.46682	27.9473	2
-1	40	9.46682	27.9473	2
-1	40	9.46682	27.9473	2
-1	40	9.46682	27.9473	2
-1	40	9.46682	27.9473	2
-1	40	9.46682	27.9473	2
-1	40	9.46682	27.9473	2
-1	40	9.46682	27.9473	2
-1	40	9.46682	27.9473	2
-1	40	9.46682	27.9473	2
-1	40	9.46682	27.9473	2
-1	40	9.46682	27.9473	2
-1	40	9.46682	27.9473	2
-1	40	9.46682	27.9473	2
-1	40	9.46682	27.9473	2
-1	40	9.46682	27.9473	2
-1	40	9.46682	27.9473	2
-1	40	9.46682	27.9473	2
-1	40	9.46682	27.9473	2
-1	40	9.46682	27.9473	2
-1	40	9.46682	27.9473	2
-1	40	9.46682	27.9473	2
-1	40	9.46682	27.9473	2
-1	40	9.46682	27.9473	2
-1	40	9.46682	27.9473	2
-1	40	9.46682	27.9473	2
-1	40	9.46682	27.9473	2
-1	40	9.46682	27.9473	2
-1	40	9.46682	27.9473	2
-1	40	9.46682	27.9473	2
-1	40	9.46682	27.9473	2
-1	40	9.46682	27.9473	2
-1	40	9.46682	27.9473	2
-1	40	9.46682	27.9473	2
-1	40	9.46682	27.9473	2
-1	40	9.46682	27.9473	2
-1	40	9.46682	27.9473	2
-1	40	9.46682	27.9473	2
-1	40	9.46682	27.9473	2
-1	40	9.46682	27.9473	2
-1	40	9.46682	27.9473	2
-1	40	9.46682	27.9473	2
-1	40	9.46682	27.9473	2
-1	40	9.46682	27.9473	2
-1	40	9.46682	27.9473	2
-1	40	9.46682	27.9473	2
-1	40	9.46682	27.9473	2
-1	40	9.46682	27.9473	2
-1	40	9.46682	27.9473	2
-1	40	9.46682	27.9473	2
-1	40	9.46682	27.9473	2
-1	40	9.46682	27.9473	2
-1	40	9.46682	27.9473	2
-1	40	9.46682	27.9473	2
-1	40	9.46682	27.9473	2
-1	40	9.46682	27.9473	2
-1	40	9.46682	27.9473	2
-1	40	9.46682	27.9473	2
-1	40	9.46682	27.9473	2
-1	40	9.46682	27.9473	2
-1	40	9.46682	27.9473	2
-1	40	9.46682	27.9473	2
-1	40	9.46682	27.9473	2
-1	40	9.46682	27.9473	2
-1	40	9.46682	27.9473	2
-1	40	9.46682	27.9473	2
-1	40	9.46682	27.9473	2
-1	40	9.46682	27.9473	2
-1	40	9.46682	27.9473	2
-1	40	9.46682	27.9473	2
-1	40	9.46682	27.9473	2
-1	40	9.46682	27.9473	2
-1	40	9.46682	27.9473	2
-1	40	9.46682	27.9473	2
-1	40	9.46682	27.9473	2
-1	40	9.46682	27.9473	2
-1	40	9.46682	27.9473	2
-1	40	9.46682	27.9473	2
-1	40	9.46682	27.9473	2
-1	40	9.46682	27.9473	2
-1	40	9.46682	27.9473	2
-1	40	9.46682	27.9473	2
-1	40	9.46682	27.9473	2
-1	40	9.46682	27.9473	2
-1	40	9.46682	27.9473	2
-1	40	9.46682	27.9473	2
-1	40	9.46682	27.9473	2
-1	40	9.46682	27.9473	2
-1	40	9.46682	27.9473	2
-1	40	9.46682	27.9473	2
-1	40	9.46682	27.9473	2
-1	40	9.46682	27.9473	2
-1	40	9.46682	27.9473	2
-1	40	9.46682	27.9473	2
-1	40	9.46682	27.9473	2
-1	40	9.46682	27.9473	2
-1	40	9.46682	27.9473	2
-1	40	9.46682	27.9473	2
-1	40	9.46682	27.9473	2
-1	40	9.46682	27.9473	2
-1	40	9.46682	27.9473	2
-1	40	9.46682	27.9473	2
-1	40	9.46682	27.9473	2
-1	40	9.46682	27.9473	2
-1	40	9.46682	27.9473	2
-1	40	9.46682	27.9473	2
-1	40	9.46682	27.9473	2
-1	40	9.46682	27.9473	2
-1	40	9.46682	27.9473	2
-1	40	9.46682	27.9473	2
-1	40	9.46682	27.9473	2
-1	40	9.46682	27.9473	2
-1	40	9.46682	27.9473	2
-1	40	9.46682	27.9473	2
-1	40	9.46682	27.9473	2
-1	40	9.46682	27.9473	2
-1	40	9.46682	27.9473	2
-1	40	9.46682	27.9473	2
-1	40	9.46682	27.9473	2
-1	40	9.46682	27.9473	2
-1	40	9.46682	27.9473	2
-1	40	9.46682	27.9473	2
-1	40	9.46682	27.9473	2
-1	40	9.46682	27.9473	2
-1	40	9.46682	27.9473	2
-1	40	9.46682	27.9473	2
-1	40	9.46682	27.9473	2
-1	40	9.46682	27.9473	2
-1	40	9.46682	27.9473	2
-1	40	9.46682	27.9473	2
-1	40	9.46682	27.9473	2
-1	40	9.46682	27.9473	2
-1	40	9.46682	27.9473	2
-1	40	9.46682	27.9473	2
-1	40	9.46682	27.9473	2
-1	40	9.46682	27.9473	2
-1	40	9.46682	27.9473	2
-1	40	9.46682	27.9473	2
-1	40	9.46682	27.9473	2
-1	40	9.46682	27.9473	2
-1	40	9.46682	27.9473	2
-1	40	9.46682	27.9473	2
-1	40	9.46682	27.9473	2
-1	40	9.46682	27.9473	2
-1	40	9.46682	27.9473	2
-1	40	9.46682	27.9473	2
-1	40	9.46682	27.9473	2
-1	40	9.46682	27.9473	2
-1	40	9.46682	27.9473	2
-1	40	9.46682	27.9473	2
-1	40	9.46682	27.9473	2
-1	40	9.46682	27.9473	2
-1	40	9.46682	27.9473	2
-1	40	9.46682	27.9473	2
-1	40	9.46682	27.9473	2
-1	40	9.46682	27.9473	2
-1	40	9.46682	27.9473	2
-1	40	9.46682	27.9473	2
-1	40	9.46682	27.9473	2
-1	40	9.46682	27.9473	2
-1	40	9.46682	27.9473	2
-1	40	9.46682	27.9473	2
-1	40	9.46682	27.9473	2
-1	40	9.46682	27.9473	2
-1	40	9.46682	27.9473	2
-1	40	9.46682	27.9473	2
-1	40	9.46682	27.9473	2
-1	40	9.46682	27.9473	2
-1	40	9.46682	27.9473	2
-1	40	9.46682	27.9473	2
-1	40	9.46682	27.9473	2
-1	40	9.46682	27.9473	2
-1	40	9.46682	27.9473	2
-1	40	9.46682	27.9473	2
-1	40	9.46682	27.9473	2
-1	40	9.46682	27.9473	2
-1	40	9.46682	27.9473	2
-1	40	9.46682	27.9473	2
-1	40	9.46682	27.9473	2
-1	40	9.46682	27.9473	2
-1	40	9.46682	27.9473	2
-1	40	9.46682	27.9473	2
-1	40	9.46682	27.9473	2
-1	40	9.46682	27.9473	2
-1	40	9.46682	27.9473	2
-1	40	9.46682	27.9473	2
-1	40	9.46682	27.9473	2
-1	40	9.46682	27.9473	2
-1	40	9.46682	27.9473	2
-1	40	9.46682	27.9473	2
-1	40	9.46682	27.9473	2
-1	40	9.46682	27.9473	2
-1	40	9.46682	27.9473	2
-1	40	9.46682	27.9473	2
-1	40	9.46682	27.9473	2
-1	40	9.46682	27.9473	2
-1	40	9.46682	27.9473	2
-1	40	9.46682	27.9473	2
-1	40	9.46682	27.9473	2
-1	40	9.46682	27.9473	2
-1	40	9.46682	27.9473	2
-1	40	9.46682	27.9473	2
-1	40	9.46682	27.9473	2
-1	40	9.46682	27.9473	2
-1	40	9.46682	27.9473	2
-1	40	9.46682	27.9473	2
-1	40	9.46682	27.9473	2
-1	40	9.46682	27.9473	2
-1	40	9.46682	27.9473	2
-1	40	9.46682	27.9473	2
-1	40	9.46682	27.9473	2
-1	40	9.46682	27.9473	2
-1	40	9.46682	27.9473	2
-1	40	9.46682	27.9473	2
-1	40	9.46682	27.9473	2
-1	40	9.46682	27.9473	2
-1	40	9.46682	27.9473	2
-1	40	9.46682	27.9473	2
-1	40	9.46682	27.9473	2
-1	40	9.46682	27.9473	2
-1	40	9.46682	27.9473	2
-1	40	9.46682	27.9473	2
-1	40	9.46682	27.9473	2
-1	40	9.46682	27.9473	2
-1	40	9.46682	27.9473	2
-1	40	9.46682	27.9473	2
-1	40	9.46682	27.9473	2
-1	40	9.46682	27.9473	2
-1	40	9.46682	27.9473	2
-1	40	9.46682	27.9473	2
-1	40	9.46682	27.9473	2
-1	40	9.46682	27.9473	2
-1	40	9.46682	27.9473	2
-1	40	9.46682	27.9473	2
-1	40	9.46682	27.9473	2
-1	40	9.46682	27.9473	2
-1	40	9.46682	27.9473	2
-1	40	9.46682	27.9473	2
-1	40	9.46682	27.9473	2
-1	40	9.46682	27.9473	2
-1	40	9.46682	27.9473	2
-1	40	9.46682	27.9473	2
-1	40	9.46682	27.9473	2
-1	40	9.46682	27.9473	2
-1	40	9.46682	27.9473	2
-1	40	9.46682	27.9473	2
-1	40	9.46682	27.9473	2
-1	40	9.46682	27.9473	2
-1	40	9.46682	27.9473	2
-1	40	9.46682	27.9473	2
-1	40	9.46682	27.9473	2
-1	40	9.46682	27.9473	2
-1	40	9.46682	27.9473	2
-1	40	9.46682	27.9473	2
-1	40	9.46682	27.9473	2
-1	40	9.46682	27.9473	2
-1	40	9.46682	27.9473	2
-1	40	9.46682	27.9473	2
-1	40	9.46682	27.9473	2
-1	40	9.46682	27.9473	2
-1	40	9.46682	27.9473	2
-1	40	9.46682	27.9473	2
-1	40	9.46682	27.9473	2
-1	40	9.46682	27.9473	2
-1	40	9.46682	27.9473	2
-1	40	9.46682	27.9473	2
-1	40	9.46682	27.9473	2
-1	40	9.46682	27.9473	2
-1	40	9.46682	27.9473	2
-1	40	9.46682	27.9473	2
-1	40	9.46682	27.9473	2
-1	40	9.46682	27.9473	2
-1	40	9.46682	27.9473	2
-1	40	9.46682	27.9473	2
-1	40	9.46682	27.9473	2
-1	40	9.46682	27.9473	2
-1	40	9.46682	27.9473	2
-1	40	9.46682	27.9473	2
-1	40	9.46682	27.9473	2
-1	40	9.46682	27.9473	2
-1	40	9.46682	27.9473	2
-1	40	9.46682	27.9473	2
-1	40	9.46682	27.9473	2
-1	40	9.46682	27.9473	2
-1	40	9.46682	27.9473	2
-1	40	9.46682	27.9473	2
-1	40	9.46682	27.9473	2
-1	40	9.46682	27.9473	2
-1	40	9.46682	27.9473	2
-1	40	9.46682	27.9473	2
-1	40	9.46682	27.9473	2
-1	40	9.46682	27.9473	2
-1	40	9.46682	27.9473	2
-1	40	9.46682	27.9473	2
-1	40	9.46682	27.9473	2
-1	40	9.46682	27.9473	2
-1	40	9.46682	27.9473	2
-1	40	9.46682	27.9473	2
-1	40	9.46682	27.9473	2
-1	40	9.46682	27.9473	2
-1	40	9.46682	27.9473	2
-1	40	9.46682	27.9473	2
-1	40	9.46682	27.9473	2
-1	40	9.46682	27.9473	2
-1	40	9.46682	27.9473	2
-1	40	9.46682	27.9473	2
-1	40	9.46682	27.9473	2
-1	40	9.46682	27.9473	2
-1	40	9.46682	27.9473	2
-1	40	9.46682	27.9473	2
-1	40	9.46682	27.9473	2
-1	40	9.46682	27.9473	2
-1	40	9.46682	27.9473	2
-1	40	9.46682	27.9473	2
-1	40	9.46682	27.9473	2
-1	40	9.46682	27.9473	2
-1	40	9.46682	27.9473	2
-1	40	9.46682	27.9473	2
-1	40	9.46682	27.9473	2
-1	40	9.46682	27.9473	2
-1	40	9.46682	27.9473	2
-1	40	9.46682	27.9473	2
-1	40	9.46682	27.9473	2
-1	40	9.46682	27.9473	2
-1	40	9.46682	27.9473	2
-1	40	9.46682	27.9473	2
-1	40	9.46682	27.9473	2
-1	40	9.46682	27.9473	2
-1	40	9.46682	27.9473	2
-1	40	9.46682	27.9473	2
-1	40	9.46682	27.9473	2
-1	40	9.46682	27.9473	2
-1	40	9.46682	27.9473	2
-1	40	9.46682	27.9473	2
-1	40	9.46682	27.9473	2
-1	40	9.46682	27.9473	2
-1	40	9.46682	27.9473	2
-1	40	9.46682	27.9473	2
-1	40	9.46682	27.9473	2
-1	40	9.46682	27.9473	2
-1	40	9.46682	27.9473	2
-1	40	9.46682	27.9473	2
-1	40	9.46682	27.9473	2
-1	40	9.46682	27.9473	2
-1	40	9.46682	27.9473	2
-1	40	9.46682	27.9473	2
-1	40	9.46682	27.9473	2
-1	40	9.46682	27.9473	2
-1	40	9.46682	27.9473	2
-1	40	9.46682	27.9473	2
-1	40	9.46682	27.9473	2
-1	40	9.46682	27.9473	2
-1	40	9.46682	27.9473	2
-1	40	9.46682	27.9473	2
-1	40	9.46682	27.9473	2
-1	40	9.46682	27.9473	2
-1	40	9.46682	27.9473	2
-1	40	9.46682	27.9473	2
-1	40	9.46682	27.9473	2
-1	40	9.46682	27.9473	2
-1	40	9.46682	27.9473	2
-1	40	9.46682	27.9473	2
-1	40	9.46682	27.9473	2
-1	40	9.46682	27.9473	2
-1	40	9.46682	27.9473	2
-1	40	9.46682	27.9473	2
-1	40	9.46682	27.9473	2
-1	40	9.46682	27.9473	2
-1	40	9.46682	27.9473	2
-1	40	9.46682	27.9473	2
-1	40	9.46682	27.9473	2
-1	40	9.46682	27.9473	2
-1	40	9.46682	27.9473	2
-1	40	9.46682	27.9473	2
-1	40	9.46682	27.9473	2
-1	40	9.46682	27.9473	2
-1	40	9.46682	27.9473	2
-1	40	9.46682	27.9473	2
-1	40	9.46682	27.9473	2
-1	40	9.46682	27.9473	2
-1	40	9.46682	27.9473	2
-1	40	9.46682	27.9473	2
-1	40	9.46682	27.9473	2
-1	40	9.46682	27.9473	2
-1	40	9.46682	27.9473	2
-1	40	9.46682	27.9473	2
-1	40	9.46682	27.9473	2
-1	40	9.46682	27.9473	2
-1	40	9.46682	27.9473	2
-1	40	9.46682	27.9473	2
-1	40	9.46682	27.9473	2
-1	40	9.46682	27.9473	2
-1	40	9.46682	27.9473	2
-1	40	9.46682	27.9473	2
-1	40	9.46682	27.9473	2
-1	40	9.46682	27.9473	2
-1	40	9.46682	27.9473	2
-1	40	9.46682	27.9473	2
-1	40	9.46682	27.9473	2
-1	40	9.46682	27.9473	2
-1	40	9.46682	27.9473	2
-1	40	9.46682	27.9473	2
-1	40	9.46682	27.9473	2
-1	40	9.46682	27.9473	2
-1	40	9.46682	27.9473	2
-1	40	9.46682	27.9473	2
-1	40	9.46682	27.9473	2
-1	40	9.46682	27.9473	2
-1	40	9.46682	27.9473	2
-1	40	9.46682	27.9473	2
-1	40	9.46682	27.9473	2
-1	40	9.46682	27.9473	2
-1	40	9.46682	27.9473	2
-1	41	9.94434	28.8548	2
-1	41	9.94434	28.8548	2
-1	41	9.94434	28.8548	2
-1	41	9.94434	28.8548	2
-1	41	9.94434	28.8548	2
-1	41	9.94434	28.8548	2
-1	41	9.94434	28.8548	2
-1	41	9.94434	28.8548	2
-1	41	9.94434	28.8548	2
-1	41	9.94434	28.8548	2
-1	41	9.94434	28.8548	2
-1	41	9.94434	28.8548	2
-1	41	9.94434	28.8548	2
-1	41	9.94434	28.8548	2
-1	41	9.94434	28.8548	2
-1	41	9.94434	28.8548	2
-1	41	9.94434	28.8548	2
-1	41	9.94434	28.8548	2
-1	41	9.94434	28.8548	2
-1	41	9.94434	28.8548	2
-1	41	9.94434	28.8548	2
-1	41	9.94434	28.8548	2
-1	41	9.94434	28.8548	2
-1	41	9.94434	28.8548	2
-1	41	9.94434	28.8548	2
-1	41	9.94434	28.8548	2
-1	41	9.94434	28.8548	2
-1	41	9.94434	28.8548	2
-1	41	9.94434	28.8548	2
-1	41	9.94434	28.8548	2
-1	41	9.94434	28.8548	2
-1	41	9.94434	28.8548	2
-1	41	9.94434	28.8548	2
-1	41	9.94434	28.8548	2
-1	41	9.94434	28.8548	2
-1	41	9.94434	28.8548	2
-1	41	9.94434	28.8548	2
-1	41	9.94434	28.8548	2
-1	41	9.94434	28.8548	2
-1	41	9.94434	28.8548	2
-1	41	9.94434	28.8548	2
-1	41	9.94434	28.8548	2
-1	41	9.94434	28.8548	2
-1	41	9.94434	28.8548	2
-1	41	9.94434	28.8548	2
-1	41	9.94434	28.8548	2
-1	41	9.94434	28.8548	2
-1	41	9.94434	28.8548	2
-1	41	9.94434	28.8548	2
-1	41	9.94434	28.8548	2
-1	41	9.94434	28.8548	2
-1	41	9.94434	28.8548	2
-1	41	9.94434	28.8548	2
-1	41	9.94434	28.8548	2
-1	41	9.94434	28.8548	2
-1	41	9.94434	28.8548	2
-1	41	9.94434	28.8548	2
-1	41	9.94434	28.8548	2
-1	41	9.94434	28.8548	2
-1	41	9.94434	28.8548	2
-1	41	9.94434	28.8548	2
-1	41	9.94434	28.8548	2
-1	41	9.94434	28.8548	2
-1	41	9.94434	28.8548	2
-1	41	9.94434	28.8548	2
-1	41	9.94434	28.8548	2
-1	41	9.94434	28.8548	2
-1	41	9.94434	28.8548	2
-1	41	9.94434	28.8548	2
-1	41	9.94434	28.8548	2
-1	41	9.94434	28.8548	2
-1	41	9.94434	28.8548	2
-1	41	9.94434	28.8548	2
-1	41	9.94434	28.8548	2
-1	41	9.94434	28.8548	2
-1	41	9.94434	28.8548	2
-1	41	9.94434	28.8548	2
-1	41	9.94434	28.8548	2
-1	41	9.94434	28.8548	2
-1	41	9.94434	28.8548	2
-1	41	9.94434	28.8548	2
-1	41	9.94434	28.8548	2
-1	41	9.94434	28.8548	2
-1	41	9.94434	28.8548	2
-1	41	9.94434	28.8548	2
-1	41	9.94434	28.8548	2
-1	41	9.94434	28.8548	2
-1	41	9.94434	28.8548	2
-1	41	9.94434	28.8548	2
-8	40	3.9345	30.2681	3
-8	40	3.9345	30.2681	3
-8	40	3.9345	30.2681	3
-8	40	3.9345	30.2681	3
-8	40	3.9345	30.2681	3
-8	40	3.9345	30.2681	3
-8	40	3.9345	30.2681	3
-8	40	3.9345	30.2681	3
-8	40	3.9345	30.2681	3
-8	40	3.9345	30.2681	3
-8	40	3.9345	30.2681	3
-8	40	3.9345	30.2681	3
-8	40	3.9345	30.2681	3
-8	40	3.9345	30.2681	3
-8	40	3.9345	30.2681	3
-8	40	3.9345	30.2681	3
-8	40	3.9345	30.2681	3
-8	40	3.9345	30.2681	3
-8	40	3.9345	30.2681	3
-8	40	3.9345	30.2681	3
-8	40	3.9345	30.2681	3
-8	40	3.9345	30.2681	3
-8	40	3.9345	30.2681	3
-8	40	3.9345	30.2681	3
-8	40	3.9345	30.2681	3
-8	40	3.9345	30.2681	3
-8	40	3.9345	30.2681	3
-8	40	3.9345	30.2681	3
-8	40	3.9345	30.2681	3
-8	40	3.9345	30.2681	3
-8	40	3.9345	30.2681	3
-8	40	3.9345	30.2681	3
-8	40	3.9345	30.2681	3
-8	40	3.9345	30.2681	3
-8	40	3.9345	30.2681	3
-8	40	3.9345	30.2681	3
-8	40	3.9345	30.2681	3
-8	40	3.9345	30.2681	3
-8	40	3.9345	30.2681	3
-8	40	3.9345	30.2681	3
-8	40	3.9345	30.2681	3
-8	40	3.9345	30.2681	3
-8	40	3.9345	30.2681	3
-8	40	3.9345	30.2681	3
-8	40	3.9345	30.2681	3
-8	40	3.9345	30.2681	3
-8	40	3.9345	30.2681	3
-8	40	3.9345	30.2681	3
-8	40	3.9345	30.2681	3
-8	40	3.9345	30.2681	3
-8	40	3.9345	30.2681	3
-8	40	3.9345	30.2681	3
-8	40	3.9345	30.2681	3
-8	40	3.9345	30.2681	3
-8	40	3.9345	30.2681	3
-8	40	3.9345	30.2681	3
-8	40	3.9345	30.2681	3
-8	40	3.9345	30.2681	3
0	40	10.2542	27.6286	2
0	40	10.2542	27.6286	2
0	40	10.2542	27.6286	2
0	40	10.2542	27.6286	2
0	40	10.2542	27.6286	2
0	40	10.2542	27.6286	2
0	40	10.2542	27.6286	2
0	40	10.2542	27.6286	2
0	40	10.2542	27.6286	2
0	40	10.2542	27.6286	2
0	40	10.2542	27.6286	2
0	40	10.2542	27.6286	2
0	40	10.2542	27.6286	2
0	40	10.2542	27.6286	2
0	40	10.2542	27.6286	2
0	40	10.2542	27.6286	2
0	40	10.2542	27.6286	2
0	40	10.2542	27.6286	2
0	40	10.2542	27.6286	2
0	40	10.2542	27.6286	2
0	40	10.2542	27.6286	2
0	40	10.2542	27.6286	2
0	40	10.2542	27.6286	2
0	40	10.2542	27.6286	2
0	40	10.2542	27.6286	2
0	40	10.2542	27.6286	2
0	40	10.2542	27.6286	2
0	40	10.2542	27.6286	2
0	40	10.2542	27.6286	2
0	40	10.2542	27.6286	2
0	40	10.2542	27.6286	2
0	40	10.2542	27.6286	2
0	40	10.2542	27.6286	2
0	40	10.2542	27.6286	2
0	40	10.2542	27.6286	2
0	40	10.2542	27.6286	2
0	40	10.2542	27.6286	2
0	40	10.2542	27.6286	2
0	40	10.2542	27.6286	2
0	40	10.2542	27.6286	2
0	40	10.2542	27.6286	2
0	40	10.2542	27.6286	2
0	40	10.2542	27.6286	2
0	40	10.2542	27.6286	2
0	40	10.2542	27.6286	2
0	40	10.2542	27.6286	2
0	40	10.2542	27.6286	2
0	40	10.2542	27.6286	2
0	40	10.2542	27.6286	2
0	40	10.2542	27.6286	2
0	40	10.2542	27.6286	2
0	40	10.2542	27.6286	2
0	40	10.2542	27.6286	2
0	40	10.2542	27.6286	2
0	40	10.2542	27.6286	2
0	40	10.2542	27.6286	2
0	40	10.2542	27.6286	2
0	40	10.2542	27.6286	2
0	40	10.2542	27.6286	2
0	40	10.2542	27.6286	2
0	40	10.2542	27.6286	2
0	40	10.2542	27.6286	2
0	40	10.2542	27.6286	2
0	40	10.2542	27.6286	2
0	40	10.2542	27.6286	2
0	40	10.2542	27.6286	2
0	40	10.2542	27.6286	2
0	40	10.2542	27.6286	2
0	40	10.2542	27.6286	2
0	40	10.2542	27.6286	2
0	40	10.2542	27.6286	2
0	40	10.2542	27.6286	2
0	40	10.2542	27.6286	2
0	40	10.2542	27.6286	2
0	40	10.2542	27.6286	2
0	40	10.2542	27.6286	2
0	40	10.2542	27.6286	2
0	40	10.2542	27.6286	2
0	40	10.2542	27.6286	2
0	40	10.2542	27.6286	2
0	40	10.2542	27.6286	2
0	40	10.2542	27.6286	2
0	40	10.2542	27.6286	2
0	40	10.2542	27.6286	2
0	40	10.2542	27.6286	2
0	40	10.2542	27.6286	2
0	40	10.2542	27.6286	2
0	40	10.2542	27.6286	2
0	40	10.2542	27.6286	2
0	40	10.2542	27.6286	2
0	40	10.2542	27.6286	2
0	40	10.2542	27.6286	2
0	40	10.2542	27.6286	2
0	40	10.2542	27.6286	2
0	40	10.2542	27.6286	2
0	40	10.2542	27.6286	2
0	40	10.2542	27.6286	2
0	40	10.2542	27.6286	2
0	40	10.2542	27.6286	2
0	40	10.2542	27.6286	2
0	40	10.2542	27.6286	2
0	40	10.2542	27.6286	2
0	40	10.2542	27.6286	2
0	40	10.2542	27.6286	2
0	40	10.2542	27.6286	2
0	40	10.2542	27.6286	2
0	40	10.2542	27.6286	2
0	40	10.2542	27.6286	2
0	40	10.2542	27.6286	2
0	40	10.2542	27.6286	2
0	40	10.2542	27.6286	2
0	40	10.2542	27.6286	2
0	40	10.2542	27.6286	2
0	40	10.2542	27.6286	2
0	40	10.2542	27.6286	2
0	40	10.2542	27.6286	2
0	40	10.2542	27.6286	2
0	40	10.2542	27.6286	2
0	40	10.2542	27.6286	2
0	40	10.2542	27.6286	2
0	40	10.2542	27.6286	2
0	40	10.2542	27.6286	2
0	40	10.2542	27.6286	2
0	40	10.2542	27.6286	2
0	40	10.2542	27.6286	2
0	40	10.2542	27.6286	2
0	40	10.2542	27.6286	2
0	40	10.2542	27.6286	2
0	40	10.2542	27.6286	2
0	40	10.2542	27.6286	2
0	40	10.2542	27.6286	2
0	40	10.2542	27.6286	2
0	40	10.2542	27.6286	2
0	40	10.2542	27.6286	2
0	40	10.2542	27.6286	2
0	40	10.2542	27.6286	2
0	40	10.2542	27.6286	2
0	40	10.2542	27.6286	2
0	40	10.2542	27.6286	2
0	40	10.2542	27.6286	2
0	40	10.2542	27.6286	2
0	40	10.2542	27.6286	2
0	40	10.2542	27.6286	2
0	40	10.2542	27.6286	2
0	40	10.2542	27.6286	2
0	40	10.2542	27.6286	2
0	40	10.2542	27.6286	2
0	40	10.2542	27.6286	2
0	40	10.2542	27.6286	2
0	40	10.2542	27.6286	2
0	40	10.2542	27.6286	2
0	40	10.2542	27.6286	2
0	40	10.2542	27.6286	2
0	40	10.2542	27.6286	2
0	40	10.2542	27.6286	2
0	40	10.2542	27.6286	2
0	40	10.2542	27.6286	2
0	40	10.2542	27.6286	2
0	40	10.2542	27.6286	2
0	40	10.2542	27.6286	2
0	40	10.2542	27.6286	2
0	40	10.2542	27.6286	2
0	40	10.2542	27.6286	2
0	40	10.2542	27.6286	2
0	40	10.2542	27.6286	2
0	40	10.2542	27.6286	2
0	40	10.2542	27.6286	2
0	40	10.2542	27.6286	2
0	40	10.2542	27.6286	2
0	40	10.2542	27.6286	2
0	40	10.2542	27.6286	2
0	40	10.2542	27.6286	2
0	40	10.2542	27.6286	2
0	40	10.2542	27.6286	2
0	40	10.2542	27.6286	2
0	40	10.2542	27.6286	2
0	40	10.2542	27.6286	2
0	40	10.2542	27.6286	2
0	40	10.2542	27.6286	2
0	40	10.2542	27.6286	2
0	40	10.2542	27.6286	2
0	40	10.2542	27.6286	2
0	40	10.2542	27.6286	2
0	40	10.2542	27.6286	2
0	40	10.2542	27.6286	2
0	40	10.2542	27.6286	2
0	40	10.2542	27.6286	2
0	40	10.2542	27.6286	2
0	40	10.2542	27.6286	2
0	40	10.2542	27.6286	2
0	40	10.2542	27.6286	2
0	40	10.2542	27.6286	2
0	40	10.2542	27.6286	2
0	40	10.2542	27.6286	2
0	40	10.2542	27.6286	2
0	40	10.2542	27.6286	2
0	40	10.2542	27.6286	2
0	40	10.2542	27.6286	2
0	40	10.2542	27.6286	2
0	40	10.2542	27.6286	2
0	40	10.2542	27.6286	2
0	40	10.2542	27.6286	2
0	40	10.2542	27.6286	2
0	40	10.2542	27.6286	2
0	40	10.2542	27.6286	2
0	40	10.2542	27.6286	2
0	40	10.2542	27.6286	2
0	40	10.2542	27.6286	2
0	40	10.2542	27.6286	2
0	40	10.2542	27.6286	2
0	40	10.2542	27.6286	2
0	40	10.2542	27.6286	2
0	40	10.2542	27.6286	2
0	40	10.2542	27.6286	2
0	40	10.2542	27.6286	2
0	40	10.2542	27.6286	2
0	40	10.2542	27.6286	2
0	40	10.2542	27.6286	2
0	40	10.2542	27.6286	2
0	40	10.2542	27.6286	2
0	40	10.2542	27.6286	2
0	40	10.2542	27.6286	2
0	40	10.2542	27.6286	2
0	40	10.2542	27.6286	2
0	40	10.2542	27.6286	2
0	40	10.2542	27.6286	2
0	40	10.2542	27.6286	2
0	40	10.2542	27.6286	2
0	40	10.2542	27.6286	2
0	40	10.2542	27.6286	2
0	40	10.2542	27.6286	2
0	40	10.2542	27.6286	2
-1	40	9.46682	27.9473	2
-1	40	9.46682	27.9473	2
-1	40	9.46682	27.9473	2
-1	40	9.46682	27.9473	2
-1	40	9.46682	27.9473	2
-1	40	9.46682	27.9473	2
-1	40	9.46682	27.9473	2
-1	40	9.46682	27.9473	2
-1	40	9.46682	27.9473	2
-1	40	9.46682	27.9473	2
-1	40	9.46682	27.9473	2
-1	40	9.46682	27.9473	2
-1	40	9.46682	27.9473	2
-1	40	9.46682	27.9473	2
-1	40	9.46682	27.9473	2
-1	40	9.46682	27.9473	2
-1	40	9.46682	27.9473	2
-1	40	9.46682	27.9473	2
-1	40	9.46682	27.9473	2
-1	40	9.46682	27.9473	2
-1	40	9.46682	27.9473	2
-1	40	9.46682	27.9473	2
-1	40	9.46682	27.9473	2
-1	40	9.46682	27.9473	2
-1	40	9.46682	27.9473	2
-1	40	9.46682	27.9473	2
-1	40	9.46682	27.9473	2
-1	40	9.46682	27.9473	2
-1	40	9.46682	27.9473	2
-1	40	9.46682	27.9473	2
-1	40	9.46682	27.9473	2
-1	40	9.46682	27.9473	2
-1	40	9.46682	27.9473	2
-1	40	9.46682	27.9473	2
-1	40	9.46682	27.9473	2
-1	40	9.46682	27.9473	2
-1	40	9.46682	27.9473	2
-1	40	9.46682	27.9473	2
-1	40	9.46682	27.9473	2
-1	40	9.46682	27.9473	2
-1	40	9.46682	27.9473	2
-1	40	9.46682	27.9473	2
-1	40	9.46682	27.9473	2
-1	40	9.46682	27.9473	2
-1	40	9.46682	27.9473	2
-1	40	9.46682	27.9473	2
-1	40	9.46682	27.9473	2
-1	40	9.46682	27.9473	2
-1	40	9.46682	27.9473	2
-1	40	9.46682	27.9473	2
-1	40	9.46682	27.9473	2
-1	40	9.46682	27.9473	2
-1	40	9.46682	27.9473	2
-1	40	9.46682	27.9473	2
-1	40	9.46682	27.9473	2
-1	40	9.46682	27.9473	2
-1	40	9.46682	27.9473	2
-1	40	9.46682	27.9473	2
-1	40	9.46682	27.9473	2
-1	40	9.46682	27.9473	2
-1	40	9.46682	27.9473	2
-1	40	9.46682	27.9473	2
-1	40	9.46682	27.9473	2
-1	40	9.46682	27.9473	2
-1	40	9.46682	27.9473	2
-1	40	9.46682	27.9473	2
-1	40	9.46682	27.9473	2
-1	40	9.46682	27.9473	2
-1	40	9.46682	27.9473	2
-1	40	9.46682	27.9473	2
-1	40	9.46682	27.9473	2
-1	40	9.46682	27.9473	2
-1	40	9.46682	27.9473	2
-1	40	9.46682	27.9473	2
-1	40	9.46682	27.9473	2
-1	40	9.46682	27.9473	2
-1	40	9.46682	27.9473	2
-1	40	9.46682	27.9473	2
-1	40	9.46682	27.9473	2
-1	40	9.46682	27.9473	2
-1	40	9.46682	27.9473	2
-1	40	9.46682	27.9473	2
-1	40	9.46682	27.9473	2
-1	40	9.46682	27.9473	2
-1	40	9.46682	27.9473	2
-1	40	9.46682	27.9473	2
-1	40	9.46682	27.9473	2
-1	40	9.46682	27.9473	2
-1	40	9.46682	27.9473	2
-1	40	9.46682	27.9473	2
-1	40	9.46682	27.9473	2
-1	40	9.46682	27.9473	2
-1	40	9.46682	27.9473	2
-1	40	9.46682	27.9473	2
-1	40	9.46682	27.9473	2
-1	40	9.46682	27.9473	2
-1	40	9.46682	27.9473	2
-1	40	9.46682	27.9473	2
-1	40	9.46682	27.9473	2
-1	40	9.46682	27.9473	2
-1	40	9.46682	27.9473	2
-1	40	9.46682	27.9473	2
-1	40	9.46682	27.9473	2
-1	40	9.46682	27.9473	2
-1	40	9.46682	27.9473	2
-1	40	9.46682	27.9473	2
-1	40	9.46682	27.9473	2
-1	40	9.46682	27.9473	2
-1	40	9.46682	27.9473	2
-1	40	9.46682	27.9473	2
-1	40	9.46682	27.9473	2
-1	40	9.46682	27.9473	2
-1	40	9.46682	27.9473	2
-1	40	9.46682	27.9473	2
-1	40	9.46682	27.9473	2
-1	40	9.46682	27.9473	2
-1	40	9.46682	27.9473	2
-1	40	9.46682	27.9473	2
-1	40	9.46682	27.9473	2
-1	40	9.46682	27.9473	2
-1	40	9.46682	27.9473	2
-1	40	9.46682	27.9473	2
-1	40	9.46682	27.9473	2
-1	40	9.46682	27.9473	2
-1	40	9.46682	27.9473	2
-1	40	9.46682	27.9473	2
-1	40	9.46682	27.9473	2
-1	40	9.46682	27.9473	2
-1	40	9.46682	27.9473	2
-1	40	9.46682	27.9473	2
-1	40	9.46682	27.9473	2
-1	40	9.46682	27.9473	2
-1	40	9.46682	27.9473	2
-1	40	9.46682	27.9473	2
-1	40	9.46682	27.9473	2
-1	40	9.46682	27.9473	2
-1	40	9.46682	27.9473	2
-1	40	9.46682	27.9473	2
-1	40	9.46682	27.9473	2
-1	40	9.46682	27.9473	2
-1	40	9.46682	27.9473	2
-1	40	9.46682	27.9473	2
-1	40	9.46682	27.9473	2
-1	40	9.46682	27.9473	2
-1	40	9.46682	27.9473	2
-1	40	9.46682	27.9473	2
-1	40	9.46682	27.9473	2
-1	40	9.46682	27.9473	2
-1	40	9.46682	27.9473	2
-1	40	9.46682	27.9473	2
-1	40	9.46682	27.9473	2
-1	40	9.46682	27.9473	2
-1	40	9.46682	27.9473	2
-1	40	9.46682	27.9473	2
-1	40	9.46682	27.9473	2
-1	40	9.46682	27.9473	2
-1	40	9.46682	27.9473	2
-1	40	9.46682	27.9473	2
-1	40	9.46682	27.9473	2
-1	40	9.46682	27.9473	2
-1	40	9.46682	27.9473	2
-1	40	9.46682	27.9473	2
-1	40	9.46682	27.9473	2
-1	40	9.46682	27.9473	2
-1	40	9.46682	27.9473	2
-1	40	9.46682	27.9473	2
-1	40	9.46682	27.9473	2
-1	40	9.46682	27.9473	2
-1	40	9.46682	27.9473	2
-1	40	9.46682	27.9473	2
-1	40	9.46682	27.9473	2
-1	40	9.46682	27.9473	2
-1	40	9.46682	27.9473	2
-1	40	9.46682	27.9473	2
-1	40	9.46682	27.9473	2
-1	40	9.46682	27.9473	2
-1	40	9.46682	27.9473	2
-1	40	9.46682	27.9473	2
-1	40	9.46682	27.9473	2
-1	40	9.46682	27.9473	2
-1	40	9.46682	27.9473	2
-1	40	9.46682	27.9473	2
-1	40	9.46682	27.9473	2
-1	40	9.46682	27.9473	2
-1	40	9.46682	27.9473	2
-1	40	9.46682	27.9473	2
-1	40	9.46682	27.9473	2
-1	40	9.46682	27.9473	2
-1	40	9.46682	27.9473	2
-1	40	9.46682	27.9473	2
-1	40	9.46682	27.9473	2
-1	40	9.46682	27.9473	2
-1	40	9.46682	27.9473	2
-1	40	9.46682	27.9473	2
-1	40	9.46682	27.9473	2
-1	40	9.46682	27.9473	2
-1	40	9.46682	27.9473	2
-1	40	9.46682	27.9473	2
-1	40	9.46682	27.9473	2
-1	40	9.46682	27.9473	2
-1	40	9.46682	27.9473	2
-1	40	9.46682	27.9473	2
-1	40	9.46682	27.9473	2
-1	40	9.46682	27.9473	2
-1	40	9.46682	27.9473	2
-1	40	9.46682	27.9473	2
-1	40	9.46682	27.9473	2
-1	40	9.46682	27.9473	2
-1	40	9.46682	27.9473	2
-1	40	9.46682	27.9473	2
-1	40	9.46682	27.9473	2
-1	40	9.46682	27.9473	2
-1	40	9.46682	27.9473	2
-1	40	9.46682	27.9473	2
-1	40	9.46682	27.9473	2
-1	40	9.46682	27.9473	2
-1	40	9.46682	27.9473	2
-1	40	9.46682	27.9473	2
-1	40	9.46682	27.9473	2
-1	40	9.46682	27.9473	2
-1	40	9.46682	27.9473	2
-1	40	9.46682	27.9473	2
-1	40	9.46682	27.9473	2
-1	40	9.46682	27.9473	2
-1	40	9.46682	27.9473	2
-1	40	9.46682	27.9473	2
-1	40	9.46682	27.9473	2
-1	40	9.46682	27.9473	2
-1	40	9.46682	27.9473	2
-1	40	9.46682	27.9473	2
-1	40	9.46682	27.9473	2
-1	40	9.46682	27.9473	2
-1	40	9.46682	27.9473	2
-1	40	9.46682	27.9473	2
-1	40	9.46682	27.9473	2
-1	40	9.46682	27.9473	2
-1	40	9.46682	27.9473	2
-1	40	9.46682	27.9473	2
-1	40	9.46682	27.9473	2
-2	50	7.6499	37.2594	4
-2	50	7.6499	37.2594	4
-2	50	7.6499	37.2594	4
-2	50	7.6499	37.2594	4
-2	50	7.6499	37.2594	4
-2	50	7.6499	37.2594	4
-2	50	7.6499	37.2594	4
-2	50	7.6499	37.2594	4
-2	50	7.6499	37.2594	4
-2	50	7.6499	37.2594	4
-2	50	7.6499	37.2594	4
-2	50	7.6499	37.2594	4
-2	50	7.6499	37.2594	4
-2	50	7.6499	37.2594	4
-2	50	7.6499	37.2594	4
-2	50	7.6499	37.2594	4
-2	50	7.6499	37.2594	4
-2	50	7.6499	37.2594	4
-2	50	7.6499	37.2594	4
-2	50	7.6499	37.2594	4
-2	50	7.6499	37.2594	4
-2	50	7.6499	37.2594	4
-2	50	7.6499	37.2594	4
-2	50	7.6499	37.2594	4
-2	50	7.6499	37.2594	4
-2	50	7.6499	37.2594	4
-2	50	7.6499	37.2594	4
-2	50	7.6499	37.2594	4
-2	50	7.6499	37.2594	4
-2	50	7.6499	37.2594	4
-2	50	7.6499	37.2594	4
-2	50	7.6499	37.2594	4
-2	50	7.6499	37.2594	4
-2	50	7.6499	37.2594	4
-2	50	7.6499	37.2594	4
-2	50	7.6499	37.2594	4
-2	50	7.6499	37.2594	4
-2	50	7.6499	37.2594	4
-2	50	7.6499	37.2594	4
-2	50	7.6499	37.2594	4
-2	50	7.6499	37.2594	4
-2	50	7.6499	37.2594	4
-2	50	7.6499	37.2594	4
-2	50	7.6499	37.2594	4
-2	50	7.6499	37.2594	4
-2	50	7.6499	37.2594	4
-2	50	7.6499	37.2594	4
-2	50	7.6499	37.2594	4
-2	51	7.40102	38.2399	5
-2	51	7.40102	38.2399	5
-2	51	7.40102	38.2399	5
-2	51	7.40102	38.2399	5
-2	51	7.40102	38.2399	5
-2	51	7.40102	38.2399	5
-2	51	7.40102	38.2399	5
-2	51	7.40102	38.2399	5
-2	51	7.40102	38.2399	5
-2	51	7.40102	38.2399	5
-2	51	7.40102	38.2399	5
-2	51	7.40102	38.2399	5
-2	51	7.40102	38.2399	5
-2	51	7.40102	38.2399	5
-2	51	7.40102	38.2399	5
-2	51	7.40102	38.2399	5
-2	51	7.40102	38.2399	5
-2	51	7.40102	38.2399	5
-2	51	7.40102	38.2399	5
-2	51	7.40102	38.2399	5
-2	51	7.40102	38.2399	5
-1	52	7.9241	39.345	5
-1	52	7.9241	39.345	5
-1	52	7.9241	39.345	5
-1	52	7.9241	39.345	5
-1	52	7.9241	39.345	5
-1	52	7.9241	39.345	5
-1	52	7.9241	39.345	5
-1	52	7.9241	39.345	5
-1	52	7.9241	39.345	5
-1	52	7.9241	39.345	5
-1	52	7.9241	39.345	5
-1	52	7.9241	39.345	5
-1	52	7.9241	39.345	5
-1	52	7.9241	39.345	5
-1	52	7.9241	39.345	5
-1	52	7.9241	39.345	5
-1	52	7.9241	39.345	5
-1	52	7.9241	39.345	5
0	52	8.70344	39.4733	5
0	52	8.70344	39.4733	5
0	52	8.70344	39.4733	5
0	52	8.70344	39.4733	5
0	52	8.70344	39.4733	5
0	52	8.70344	39.4733	5
0	52	8.70344	39.4733	5
0	52	8.70344	39.4733	5
0	52	8.70344	39.4733	5
0	52	8.70344	39.4733	5
0	52	8.70344	39.4733	5
0	52	8.70344	39.4733	5
0	52	8.70344	39.4733	5
0	52	8.70344	39.4733	5
0	52	8.70344	39.4733	5
4	44	14.0003	32.2111	2
4	44	14.0003	32.2111	2
-0.89	52.645	7.83602	39.9899	5
-1.98	52.02	7.15571	39.2418	5
-2.91	50.925	6.70499	38.0541	5
-2.91	50.925	6.70499	38.0541	5
-2.91	50.925	6.70499	38.0541	5
-2.81	50.95	6.77737	38.0909	5
-2.81	50.95	6.77737	38.0909	5
-2.81	50.95	6.77737	38.0909	5
-2.81	50.95	6.77737	38.0909	5
-1.005	54.555	7.21444	41.8425	5
-1.145	54.56	7.10655	41.8301	5
-1.145	54.56	7.10655	41.8301	5
-2.63	50.94	6.92121	38.1031	5
-2.375	51.66	6.94027	38.8404	5
-2.91	50.925	6.70499	38.0541	5
-6.05	57.353	2.65831	44.0029	5
-6.05	57.353	2.65831	44.0029	5
-6.05	57.353	2.65831	44.0029	5
-6.05	57.353	2.65831	44.0029	5
-6.05	57.353	2.65831	44.0029	5
-6.05	57.353	2.65831	44.0029	5
-6.05	57.353	2.65831	44.0029	5
-6.05	57.353	2.65831	44.0029	5
-6.005	57.365	2.68815	44.0194	5
-0.333333	53.5	8.02847	40.8962	5
-0.333333	53.5	8.02847	40.8962	5
-0.333333	53.5	8.02847	40.8962	5
11.0333	49.75	18.11	38.9145	1
11.0333	49.75	18.11	38.9145	1
11.0333	49.75	18.11	38.9145	1
11.0333	49.75	18.11	38.9145	1
11.0333	49.75	18.11	38.9145	1
11.0333	49.75	18.11	38.9145	1
11.0333	49.75	18.11	38.9145	1
11.0333	49.75	18.11	38.9145	1
11.0333	49.75	18.11	38.9145	1
11.0333	49.75	18.11	38.9145	1
11.0333	49.75	18.11	38.9145	1
11.0333	49.75	18.11	38.9145	1
11.0333	49.75	18.11	38.9145	1
11.0333	49.75	18.11	38.9145	1
11.0333	49.75	18.11	38.9145	1
11.0333	49.75	18.11	38.9145	1
10.7833	52.65	16.9226	41.674	1
10.1167	36.35	12.3053	24.7159	2
10.1167	36.35	12.3053	24.7159	2
10.1167	36.35	12.3053	24.7159	2
10.1167	36.35	12.3053	24.7159	2
-0.5	54.4	7.64349	41.7542	5
-0.5	54.4	7.64349	41.7542	5
-0.793611	41.2944	10.2474	29.0562	2
-0.793611	41.2944	10.2474	29.0562	2
-0.793611	41.2944	10.2474	29.0562	2
-0.793611	41.2944	10.2474	29.0562	2
-0.793611	41.2944	10.2474	29.0562	2
-0.793611	41.2944	10.2474	29.0562	2
-0.793611	41.2944	10.2474	29.0562	2
-0.811667	41.3106	10.2411	29.0765	2
-0.811667	41.3106	10.2411	29.0765	2
-0.811667	41.3106	10.2411	29.0765	2
-0.811667	41.3106	10.2411	29.0765	2
-0.811667	41.3106	10.2411	29.0765	2
-0.811667	41.3106	10.2411	29.0765	2
-0.793611	41.2944	10.2474	29.0562	2
-0.811667	41.3106	10.2411	29.0765	2
-5.27	43.5	7.90554	32.4825	4
-5.27	43.5	7.90554	32.4825	4
-5.27	43.5	7.90554	32.4825	4
-5.36667	43.5333	7.84916	32.5438	4
-5.36667	43.5333	7.84916	32.5438	4
-5.33333	43.5167	7.86583	32.518	4
-5.33333	43.5167	7.86583	32.518	4
-5.38333	43.5333	7.83637	32.5493	4
-5.38333	43.5333	7.83637	32.5493	4
-5.33333	43.5167	7.86583	32.518	4
-5.33333	43.5167	7.86583	32.518	4
-5.33333	43.5167	7.86583	32.518	4
-5.33333	43.5167	7.86583	32.518	4
-5.33333	43.5167	7.86583	32.518	4
-5.33333	43.5167	7.86583	32.518	4
-5.33333	43.5167	7.86583	32.518	4
-5.33333	43.5167	7.86583	32.518	4
-5.33333	43.5167	7.86583	32.518	4
-5.33333	43.5167	7.86583	32.518	4
-5.33333	43.5167	7.86583	32.518	4
-5.33333	43.5167	7.86583	32.518	4
-5.33333	43.5167	7.86583	32.518	4
-5.33333	43.5167	7.86583	32.518	4
-5.33333	43.5167	7.86583	32.518	4
-5.33333	43.5167	7.86583	32.518	4
-5.33333	43.5167	7.86583	32.518	4
-5.33333	43.5167	7.86583	32.518	4
-5.33333	43.5167	7.86583	32.518	4
-5.33333	43.5167	7.86583	32.518	4
-5.33333	43.5167	7.86583	32.518	4
-5.33333	43.5167	7.86583	32.518	4
-5.33333	43.5167	7.86583	32.518	4
-5.33333	43.5167	7.86583	32.518	4
-5.33333	43.5167	7.86583	32.518	4
-5.33333	43.5167	7.86583	32.518	4
-5.33333	43.5167	7.86583	32.518	4
9.95	51.51	16.6614	40.4399	1
-1.41417	41.4817	9.85499	29.4231	2
-1.41417	41.4817	9.85499	29.4231	2
-1.41417	41.4817	9.85499	29.4231	2
-1.41417	41.4817	9.85499	29.4231	2
-1.41417	41.4817	9.85499	29.4231	2
-1.41417	41.4817	9.85499	29.4231	2
-1.41417	41.4817	9.85499	29.4231	2
-1.41417	41.4817	9.85499	29.4231	2
-1.41417	41.4817	9.85499	29.4231	2
-1.41417	41.4817	9.85499	29.4231	2
-1.41417	41.4817	9.85499	29.4231	2
-1.41417	41.4817	9.85499	29.4231	2
-1.41417	41.4817	9.85499	29.4231	2
-1.41417	41.4817	9.85499	29.4231	2
-1.41417	41.4817	9.85499	29.4231	2
-1.41417	41.4817	9.85499	29.4231	2
-1.41417	41.4817	9.85499	29.4231	2
-1.41417	41.4817	9.85499	29.4231	2
-1.41417	41.4817	9.85499	29.4231	2
-1.41417	41.4817	9.85499	29.4231	2
-1.41417	41.4817	9.85499	29.4231	2
-1.41417	41.4817	9.85499	29.4231	2
-1.41417	41.4817	9.85499	29.4231	2
-1.41417	41.4817	9.85499	29.4231	2
-1.41417	41.4817	9.85499	29.4231	2
-1.41417	41.4817	9.85499	29.4231	2
-1.41417	41.4817	9.85499	29.4231	2
-1.41417	41.4817	9.85499	29.4231	2
-1.41417	41.4817	9.85499	29.4231	2
-1.41417	41.4817	9.85499	29.4231	2
-1.41417	41.4817	9.85499	29.4231	2
-1.41417	41.4817	9.85499	29.4231	2
-1.41417	41.4817	9.85499	29.4231	2
-1.41417	41.4817	9.85499	29.4231	2
-1.41417	41.4817	9.85499	29.4231	2
-1.41417	41.4817	9.85499	29.4231	2
-1.41417	41.4817	9.85499	29.4231	2
-1.41417	41.4817	9.85499	29.4231	2
-1.41417	41.4817	9.85499	29.4231	2
-1.41417	41.4817	9.85499	29.4231	2
-1.41417	41.4817	9.85499	29.4231	2
-1.41417	41.4817	9.85499	29.4231	2
-1.41417	41.4817	9.85499	29.4231	2
-1.41417	41.4817	9.85499	29.4231	2
-1.41417	41.4817	9.85499	29.4231	2
-1.41417	41.4817	9.85499	29.4231	2
[truncated: 3,806 more rows]

## Sheet: Fig. 1B
Figure 1A. Focal regions and example climate of the Early Jurassic, north-west Tethys
COLUMN	DESCRIPTION
Paleolong	Paleolongitude of grid cell
Paleolat	Paleolatitude of grid cell
Seawater temperature	Mean summer surface temperature in degrees Celsius from CLIMBER-X climate model (NAs mean the cell was dominated by land)
Paleolong	Paleolat	Seawater temperature
-9.375	54.2466	NA
-5.625	54.2466	NA
-1.875	54.2466	NA
1.875	54.2466	NA
5.625	54.2466	20.9232
9.375	54.2466	20.5227
13.125	54.2466	NA
16.875	54.2466	NA
20.625	54.2466	NA
24.375	54.2466	NA
-9.375	51.7808	NA
-5.625	51.7808	NA
-1.875	51.7808	NA
1.875	51.7808	NA
5.625	51.7808	21.5989
9.375	51.7808	21.1604
13.125	51.7808	NA
16.875	51.7808	NA
20.625	51.7808	NA
24.375	51.7808	NA
-9.375	49.3151	NA
-5.625	49.3151	NA
-1.875	49.3151	NA
1.875	49.3151	NA
5.625	49.3151	23.2592
9.375	49.3151	22.9277
13.125	49.3151	NA
16.875	49.3151	NA
20.625	49.3151	NA
24.375	49.3151	NA
-9.375	46.8493	NA
-5.625	46.8493	NA
-1.875	46.8493	NA
1.875	46.8493	24.244
5.625	46.8493	23.6958
9.375	46.8493	23.3398
13.125	46.8493	23.3106
16.875	46.8493	23.3106
20.625	46.8493	NA
24.375	46.8493	NA
-9.375	44.3836	NA
-5.625	44.3836	NA
-1.875	44.3836	NA
1.875	44.3836	25.3145
5.625	44.3836	24.7471
9.375	44.3836	24.3396
13.125	44.3836	24.5152
16.875	44.3836	25.8426
20.625	44.3836	NA
24.375	44.3836	NA
-9.375	41.9178	NA
-5.625	41.9178	NA
-1.875	41.9178	NA
1.875	41.9178	26.4587
5.625	41.9178	26.0272
9.375	41.9178	25.5581
13.125	41.9178	25.5326
16.875	41.9178	26.0939
20.625	41.9178	26.1705
24.375	41.9178	26.7636
-9.375	39.4521	NA
-5.625	39.4521	NA
-1.875	39.4521	NA
1.875	39.4521	27.9574
5.625	39.4521	27.4021
9.375	39.4521	26.9647
13.125	39.4521	26.8296
16.875	39.4521	27.1223
20.625	39.4521	28.4446
24.375	39.4521	28.4317
-9.375	36.9863	NA
-5.625	36.9863	NA
-1.875	36.9863	NA
1.875	36.9863	28.9999
5.625	36.9863	28.8075
9.375	36.9863	28.4315
13.125	36.9863	28.2161
16.875	36.9863	28.3527
20.625	36.9863	28.8381
24.375	36.9863	28.945
-9.375	34.5205	NA
-5.625	34.5205	NA
-1.875	34.5205	NA
1.875	34.5205	30.0195
5.625	34.5205	29.7447
9.375	34.5205	29.4744
13.125	34.5205	29.3257
16.875	34.5205	29.4535
20.625	34.5205	29.6389
24.375	34.5205	29.6808
-9.375	32.0548	NA
-5.625	32.0548	NA
-1.875	32.0548	NA
1.875	32.0548	30.6569
5.625	32.0548	30.5427
9.375	32.0548	30.3911
13.125	32.0548	30.35
16.875	32.0548	30.5091
20.625	32.0548	30.5441
24.375	32.0548	30.473
-9.375	29.589	30.171
-5.625	29.589	30.469
-1.875	29.589	30.7493
1.875	29.589	30.888
5.625	29.589	30.833
9.375	29.589	30.8247
13.125	29.589	30.934
16.875	29.589	31.1229
20.625	29.589	31.1559
24.375	29.589	31.0775
-9.375	27.1233	30.171
-5.625	27.1233	30.469
-1.875	27.1233	30.759
1.875	27.1233	30.9428
5.625	27.1233	30.9756
9.375	27.1233	31.1165
13.125	27.1233	31.3854
16.875	27.1233	31.6055
20.625	27.1233	31.6772
24.375	27.1233	31.6219
-9.375	24.6575	30.171
-5.625	24.6575	30.469
-1.875	24.6575	30.7083
1.875	24.6575	30.6987
5.625	24.6575	30.7884
9.375	24.6575	31.0652
13.125	24.6575	31.4538
16.875	24.6575	31.7419
20.625	24.6575	31.8989
24.375	24.6575	31.9274
-9.375	22.1918	NA
-5.625	22.1918	NA
-1.875	22.1918	NA
1.875	22.1918	NA
5.625	22.1918	30.5313
9.375	22.1918	30.9222
13.125	22.1918	31.3982
16.875	22.1918	31.7648
20.625	22.1918	32.02
24.375	22.1918	32.1471
-9.375	19.726	NA
-5.625	19.726	NA
-1.875	19.726	NA
1.875	19.726	NA
5.625	19.726	NA
9.375	19.726	30.6823
13.125	19.726	30.8745
16.875	19.726	31.3439
20.625	19.726	31.7169
24.375	19.726	31.9364
-9.375	17.2603	NA
-5.625	17.2603	NA
-1.875	17.2603	NA
1.875	17.2603	NA
5.625	17.2603	NA
9.375	17.2603	NA
13.125	17.2603	30.2768
16.875	17.2603	30.8477
20.625	17.2603	31.3032
24.375	17.2603	31.5973

## Sheet: Fig. 2
Figure 2. Species’ thermal bias is correlated with a gradient of occupancy responses over warming and transitional phases, but not over climate stasis phases
COLUMN	DESCRIPTION
Therm.Bias	Species thermal bias
Region	Coded (paleo)region numbers as 1. German, 2. E.Iberia, 3. W.Iberia, 4. N.Iberia, 5. British
Occupancy.Response	Occupancy response coded as 1. Origination, 2. Immigration, 3. Persisting, 4. Extirpated, 5. Extinct
Region.Therm1	Regional mean seawater temperature in this time zone
Region.Therm2	Regional mean seawater temperature in next time zone
Species	Species name
Time zone	Ammonite (sub)zone coded as 0. Margaritatus, 1. Spinatum, 2. Tenuicostatum, 3. Exaratum, and 4. Falciferum.
Regional.change	Regional mean seawater temperature change from this time zone to the next
Regional.MaxChange	Regional maximum seawater temperature change from this time zone to the next
Regional.MinChange	Regional minimum seawater temperature change from this time zone to the next
CarbChange	Change in proportion of occurrences classed as carbonate from this time zone to the next
DeepChange	Change in proportion of occurrences classed as deep from this time zone to the next
Clade	Taxonomic clade of species
Therm.Bias	Region	Occupancy.Response	Region.Therm1	Region.Therm2	Species	Time zone	Regional.change	Regional.MaxChange	Regional.MinChange	CarbChange	DeepChange	Clade
2.46857	2	1	24.8095	24.8095	Dispiriferina oxyptera	0	0	-1.00983	-0.45039	-0.0218978	-0.111538	Rhynchonellata
2.47484	2	1	24.8095	24.8095	Gibbirhynchia cantabrica	0	0	-1.00983	-0.45039	-0.0218978	-0.111538	Rhynchonellata
2.47484	2	1	24.8095	24.8095	Lobothyris edwardsi	0	0	-1.00983	-0.45039	-0.0218978	-0.111538	Rhynchonellata
6.18156	2	1	24.8095	24.8095	Pleuromya alduini	0	0	-1.00983	-0.45039	-0.0218978	-0.111538	Bivalvia
1.80654	2	1	24.8095	24.8095	Zeilleria quadrifida	0	0	-1.00983	-0.45039	-0.0218978	-0.111538	Rhynchonellata
0.992037	2	1	24.8095	24.8095	Liospiriferina rostrata	0	0	-1.00983	-0.45039	-0.0218978	-0.111538	Rhynchonellata
-1.05527	2	1	24.8095	24.8095	Lobothyris punctata	0	0	-1.00983	-0.45039	-0.0218978	-0.111538	Rhynchonellata
5.11177	3	1	24.173	24.173	Liospiriferina falloti	0	0	0	0	0	0.178571	Rhynchonellata
2.44302	3	1	24.173	24.173	Lobothyris arcta	0	0	0	0	0	0.178571	Rhynchonellata
0.973512	3	1	24.173	24.173	Quadratirhynchia attenuata	0	0	0	0	0	0.178571	Rhynchonellata
5.26634	4	1	22.3499	22.3499	Telothyris jauberti	0	0	-0.802983	-1.93834	-0.179828	0.326531	Rhynchonellata
4.92814	4	1	22.3499	22.3499	Zeilleria culeiformis	0	0	-0.802983	-1.93834	-0.179828	0.326531	Rhynchonellata
4.93441	4	1	22.3499	22.3499	Zeilleria scalprata	0	0	-0.802983	-1.93834	-0.179828	0.326531	Rhynchonellata
4.26611	4	1	22.3499	22.3499	Zeilleria subovalis	0	0	-0.802983	-1.93834	-0.179828	0.326531	Rhynchonellata
9.13458	5	1	16.63	18.7624	Cadomella moorei	0	2.13243	0.717982	0	0.157981	-0.29246	Rhynchonellata
0.993413	5	1	16.63	18.7624	Koninckella liasina	0	2.13243	0.717982	0	0.157981	-0.29246	Rhynchonellata
2.4987	2	2	24.8095	24.8095	Phymatothyris kerkyrae	0	0	-1.00983	-0.45039	-0.0218978	-0.111538	Rhynchonellata
1.48355	2	2	24.8095	24.8095	Gryphaea sublobata	0	0	-1.00983	-0.45039	-0.0218978	-0.111538	Bivalvia
2.47484	2	2	24.8095	24.8095	Liospiriferina falloti	0	0	-1.00983	-0.45039	-0.0218978	-0.111538	Rhynchonellata
2.13172	2	2	24.8095	24.8095	Quadratirhynchia attenuata	0	0	-1.00983	-0.45039	-0.0218978	-0.111538	Rhynchonellata
-0.0519849	2	2	24.8095	24.8095	Zeilleria culeiformis	0	0	-1.00983	-0.45039	-0.0218978	-0.111538	Rhynchonellata
5.10038	4	2	22.3499	22.3499	Pseudogibbirhynchia moorei	0	0	-0.802983	-1.93834	-0.179828	0.326531	Rhynchonellata
6.04707	5	2	16.63	18.7624	Zeilleria elliotti	0	2.13243	0.717982	0	0.157981	-0.29246	Rhynchonellata
-0.898887	1	3	17.5121	18.411	Angulomphalus expansus	0	0.898887	0.898887	0.898887	-0.0660377	0.110208	Gastropoda
-0.723737	1	3	17.5121	18.411	Antiquilima succincta	0	0.898887	0.898887	0.898887	-0.0660377	0.110208	Bivalvia
10.7863	1	3	17.5121	18.411	Camptonectes subulatus	0	0.898887	0.898887	0.898887	-0.0660377	0.110208	Bivalvia
-0.723737	1	3	17.5121	18.411	Dacryomya gaveyi	0	0.898887	0.898887	0.898887	-0.0660377	0.110208	Bivalvia
0	1	3	17.5121	18.411	Domerionina domeria	0	0.898887	0.898887	0.898887	-0.0660377	0.110208	Gastropoda
9.20528	1	3	17.5121	18.411	Eopecten velatus	0	0.898887	0.898887	0.898887	-0.0660377	0.110208	Bivalvia
-0.723737	1	3	17.5121	18.411	Eucycloscala elegans	0	0.898887	0.898887	0.898887	-0.0660377	0.110208	Gastropoda
-0.898887	1	3	17.5121	18.411	Gresslya intermedia	0	0.898887	0.898887	0.898887	-0.0660377	0.110208	Bivalvia
8.49759	1	3	17.5121	18.411	Harpax spinosus	0	0.898887	0.898887	0.898887	-0.0660377	0.110208	Bivalvia
0	1	3	17.5121	18.411	Kalchreuthia frankei	0	0.898887	0.898887	0.898887	-0.0660377	0.110208	Gastropoda
0	1	3	17.5121	18.411	Levipleura blainvillei	0	0.898887	0.898887	0.898887	-0.0660377	0.110208	Gastropoda
1.63001	1	3	17.5121	18.411	Liostrea hisingeri	0	0.898887	0.898887	0.898887	-0.0660377	0.110208	Bivalvia
-0.723737	1	3	17.5121	18.411	Luciniola pumila	0	0.898887	0.898887	0.898887	-0.0660377	0.110208	Bivalvia
12.5801	1	3	17.5121	18.411	Mactromya cardioideum	0	0.898887	0.898887	0.898887	-0.0660377	0.110208	Bivalvia
-0.898887	1	3	17.5121	18.411	Marloffsteinia cyclostoma	0	0.898887	0.898887	0.898887	-0.0660377	0.110208	Gastropoda
0	1	3	17.5121	18.411	Myoconcha francojurensis	0	0.898887	0.898887	0.898887	-0.0660377	0.110208	Bivalvia
-0.898887	1	3	17.5121	18.411	Mytiloides amygdaloides	0	0.898887	0.898887	0.898887	-0.0660377	0.110208	Bivalvia
-0.811312	1	3	17.5121	18.411	Neocrassina gueuxi	0	0.898887	0.898887	0.898887	-0.0660377	0.110208	Bivalvia
-0.723737	1	3	17.5121	18.411	Nicaniella rakoveci	0	0.898887	0.898887	0.898887	-0.0660377	0.110208	Bivalvia
1.63001	1	3	17.5121	18.411	Oxytoma inequivalvis	0	0.898887	0.898887	0.898887	-0.0660377	0.110208	Bivalvia
-0.811312	1	3	17.5121	18.411	Pachymya (Arcomya) arcacea	0	0.898887	0.898887	0.898887	-0.0660377	0.110208	Bivalvia
0	1	3	17.5121	18.411	Palaeoneilo galatea	0	0.898887	0.898887	0.898887	-0.0660377	0.110208	Bivalvia
8.20505	1	3	17.5121	18.411	Palaeoneilo muensteri	0	0.898887	0.898887	0.898887	-0.0660377	0.110208	Bivalvia
-1.78099	1	3	17.5121	18.411	Palmoxytoma cygnipes	0	0.898887	0.898887	0.898887	-0.0660377	0.110208	Bivalvia
-0.723737	1	3	17.5121	18.411	Paracuspidaria goldfussiana	0	0.898887	0.898887	0.898887	-0.0660377	0.110208	Bivalvia
-0.723737	1	3	17.5121	18.411	Paracuspidaria walteri	0	0.898887	0.898887	0.898887	-0.0660377	0.110208	Bivalvia
-0.898887	1	3	17.5121	18.411	Parainoceramus substriatus	0	0.898887	0.898887	0.898887	-0.0660377	0.110208	Bivalvia
-0.723737	1	3	17.5121	18.411	Parainoceramya substriata	0	0.898887	0.898887	0.898887	-0.0660377	0.110208	Bivalvia
6.39851	1	3	17.5121	18.411	Pholadomya ambigua	0	0.898887	0.898887	0.898887	-0.0660377	0.110208	Bivalvia
12.7528	1	3	17.5121	18.411	Pinna folium	0	0.898887	0.898887	0.898887	-0.0660377	0.110208	Bivalvia
1.63001	1	3	17.5121	18.411	Pleuromya costata	0	0.898887	0.898887	0.898887	-0.0660377	0.110208	Bivalvia
1.63001	1	3	17.5121	18.411	Pseudolimea acuticostata	0	0.898887	0.898887	0.898887	-0.0660377	0.110208	Bivalvia
5.76203	1	3	17.5121	18.411	Pseudopecten equivalvis	0	0.898887	0.898887	0.898887	-0.0660377	0.110208	Bivalvia
0	1	3	17.5121	18.411	Rollieria goldfussi	0	0.898887	0.898887	0.898887	-0.0660377	0.110208	Bivalvia
-0.723737	1	3	17.5121	18.411	Ryderia doris	0	0.898887	0.898887	0.898887	-0.0660377	0.110208	Bivalvia
-0.898887	1	3	17.5121	18.411	Sphaeriola subglobosa	0	0.898887	0.898887	0.898887	-0.0660377	0.110208	Bivalvia
-0.723737	1	3	17.5121	18.411	Tutcheria submulticostata	0	0.898887	0.898887	0.898887	-0.0660377	0.110208	Bivalvia
0	2	3	24.8095	24.8095	Aulacothyris resupinata	0	0	-1.00983	-0.45039	-0.0218978	-0.111538	Rhynchonellata
1.00983	2	3	24.8095	24.8095	Callospiriferina tumida	0	0	-1.00983	-0.45039	-0.0218978	-0.111538	Rhynchonellata
-0.852583	2	3	24.8095	24.8095	Gibbirhynchia liasica	0	0	-1.00983	-0.45039	-0.0218978	-0.111538	Rhynchonellata
0.17713	2	3	24.8095	24.8095	Linguithyris aspasia	0	0	-1.00983	-0.45039	-0.0218978	-0.111538	Rhynchonellata
0.557125	2	3	24.8095	24.8095	Liospiriferina alpina	0	0	-1.00983	-0.45039	-0.0218978	-0.111538	Rhynchonellata
2.64081	2	3	24.8095	24.8095	Liospiriferina rostrata	0	0	-1.00983	-0.45039	-0.0218978	-0.111538	Rhynchonellata
-0.211995	2	3	24.8095	24.8095	Lobothyris lata	0	0	-1.00983	-0.45039	-0.0218978	-0.111538	Rhynchonellata
0	2	3	24.8095	24.8095	Lobothyris punctata	0	0	-1.00983	-0.45039	-0.0218978	-0.111538	Rhynchonellata
0	2	3	24.8095	24.8095	Pholadomya ambigua	0	0	-1.00983	-0.45039	-0.0218978	-0.111538	Bivalvia
0	2	3	24.8095	24.8095	Plesiothyris verneuili	0	0	-1.00983	-0.45039	-0.0218978	-0.111538	Rhynchonellata
0	2	3	24.8095	24.8095	Pleuromya unioides	0	0	-1.00983	-0.45039	-0.0218978	-0.111538	Bivalvia
-0.636475	2	3	24.8095	24.8095	Pseudopecten equivalvis	0	0	-1.00983	-0.45039	-0.0218978	-0.111538	Bivalvia
-1.05527	2	3	24.8095	24.8095	Quadratirhynchia quadrata	0	0	-1.00983	-0.45039	-0.0218978	-0.111538	Rhynchonellata
-0.0259924	2	3	24.8095	24.8095	Spiriferina munsterii	0	0	-1.00983	-0.45039	-0.0218978	-0.111538	Rhynchonellata
-1.05527	2	3	24.8095	24.8095	Tetrarhynchia dumbletonensis	0	0	-1.00983	-0.45039	-0.0218978	-0.111538	Rhynchonellata
-4.76849	2	3	24.8095	24.8095	Tetrarhynchia tetrahedra	0	0	-1.00983	-0.45039	-0.0218978	-0.111538	Rhynchonellata
0	2	3	24.8095	24.8095	Zeilleria indentata	0	0	-1.00983	-0.45039	-0.0218978	-0.111538	Rhynchonellata
-3.53396	2	3	24.8095	24.8095	Zeilleria mariae	0	0	-1.00983	-0.45039	-0.0218978	-0.111538	Rhynchonellata
0	2	3	24.8095	24.8095	Zeilleria sarthacensis	0	0	-1.00983	-0.45039	-0.0218978	-0.111538	Rhynchonellata
5.02425	3	3	24.173	24.173	Camptonectes subulatus	0	0	0	0	0	0.178571	Bivalvia
3.44325	3	3	24.173	24.173	Eopecten velatus	0	0	0	0	0	0.178571	Bivalvia
8.13863	3	3	24.173	24.173	Grammatodon muensteri	0	0	0	0	0	0.178571	Bivalvia
2.73556	3	3	24.173	24.173	Harpax spinosus	0	0	0	0	0	0.178571	Bivalvia
6.81804	3	3	24.173	24.173	Mactromya cardioideum	0	0	0	0	0	0.178571	Bivalvia
0	3	3	24.173	24.173	Myoconcha decorata	0	0	0	0	0	0.178571	Bivalvia
2.44302	3	3	24.173	24.173	Palaeoneilo muensteri	0	0	0	0	0	0.178571	Bivalvia
-4.13202	3	3	24.173	24.173	Pleuromya costata	0	0	0	0	0	0.178571	Bivalvia
0	3	3	24.173	24.173	Praechlamys valoniensis	0	0	0	0	0	0.178571	Bivalvia
8.13863	3	3	24.173	24.173	Protocardia striatula	0	0	0	0	0	0.178571	Bivalvia
-4.13202	3	3	24.173	24.173	Pseudolimea acuticostata	0	0	0	0	0	0.178571	Bivalvia
0	3	3	24.173	24.173	Pseudopecten equivalvis	0	0	0	0	0	0.178571	Bivalvia
-6.48577	3	3	24.173	24.173	Tutcheria submulticostata	0	0	0	0	0	0.178571	Bivalvia
2.45957	4	3	22.3499	22.3499	Aulacothyris resupinata	0	0	-0.802983	-1.93834	-0.179828	0.326531	Rhynchonellata
1.90545	4	3	22.3499	22.3499	Entolium lunare	0	0	-0.802983	-1.93834	-0.179828	0.326531	Bivalvia
-2.30892	4	3	22.3499	22.3499	Gibbirhynchia amalthei	0	0	-0.802983	-1.93834	-0.179828	0.326531	Rhynchonellata
3.94312	4	3	22.3499	22.3499	Gibbirhynchia cantabrica	0	0	-0.802983	-1.93834	-0.179828	0.326531	Rhynchonellata
4.55866	4	3	22.3499	22.3499	Harpax spinosus	0	0	-0.802983	-1.93834	-0.179828	0.326531	Bivalvia
-2.59409	4	3	22.3499	22.3499	Homoeorhynchia acuta	0	0	-0.802983	-1.93834	-0.179828	0.326531	Rhynchonellata
2.45957	4	3	22.3499	22.3499	Lobothyris punctata	0	0	-0.802983	-1.93834	-0.179828	0.326531	Rhynchonellata
1.82309	4	3	22.3499	22.3499	Pseudopecten equivalvis	0	0	-0.802983	-1.93834	-0.179828	0.326531	Bivalvia
1.4043	4	3	22.3499	22.3499	Quadratirhynchia quadrata	0	0	-0.802983	-1.93834	-0.179828	0.326531	Rhynchonellata
0	4	3	22.3499	22.3499	Zeilleria moorei	0	0	-0.802983	-1.93834	-0.179828	0.326531	Rhynchonellata
5.49295	5	3	16.63	18.7624	Entolium lunare	0	2.13243	0.717982	0	0.157981	-0.29246	Bivalvia
5.33628	5	3	16.63	18.7624	Gibbirhynchia micra	0	2.13243	0.717982	0	0.157981	-0.29246	Rhynchonellata
1.27858	5	3	16.63	18.7624	Grammatodon insons	0	2.13243	0.717982	0	0.157981	-0.29246	Bivalvia
-2.40354	5	3	16.63	18.7624	Grandirhynchia laevigata	0	2.13243	0.717982	0	0.157981	-0.29246	Rhynchonellata
-1.25032	5	3	16.63	18.7624	Gresslya intermedia	0	2.13243	0.717982	0	0.157981	-0.29246	Bivalvia
7.98782	5	3	16.63	18.7624	Gryphaea gigantea	0	2.13243	0.717982	0	0.157981	-0.29246	Bivalvia
8.14616	5	3	16.63	18.7624	Harpax spinosus	0	2.13243	0.717982	0	0.157981	-0.29246	Bivalvia
0.993413	5	3	16.63	18.7624	Homoeorhynchia acuta	0	2.13243	0.717982	0	0.157981	-0.29246	Rhynchonellata
-0.351435	5	3	16.63	18.7624	Levipleura blainvillei	0	2.13243	0.717982	0	0.157981	-0.29246	Gastropoda
1.27858	5	3	16.63	18.7624	Liostrea hisingeri	0	2.13243	0.717982	0	0.157981	-0.29246	Bivalvia
-0.944884	5	3	16.63	18.7624	Lobothyris clevelandensis	0	2.13243	0.717982	0	0.157981	-0.29246	Rhynchonellata
12.2286	5	3	16.63	18.7624	Mactromya cardioideum	0	2.13243	0.717982	0	0.157981	-0.29246	Bivalvia
1.27858	5	3	16.63	18.7624	Modiolus scalprum	0	2.13243	0.717982	0	0.157981	-0.29246	Bivalvia
-0.426925	5	3	16.63	18.7624	Oolitica clevelandica	0	2.13243	0.717982	0	0.157981	-0.29246	Gastropoda
1.27858	5	3	16.63	18.7624	Oxytoma inequivalvis	0	2.13243	0.717982	0	0.157981	-0.29246	Bivalvia
-0.351435	5	3	16.63	18.7624	Palaeoneilo galatea	0	2.13243	0.717982	0	0.157981	-0.29246	Bivalvia
-2.13243	5	3	16.63	18.7624	Palmoxytoma cygnipes	0	2.13243	0.717982	0	0.157981	-0.29246	Bivalvia
6.04707	5	3	16.63	18.7624	Pholadomya ambigua	0	2.13243	0.717982	0	0.157981	-0.29246	Bivalvia
1.27858	5	3	16.63	18.7624	Pleuromya costata	0	2.13243	0.717982	0	0.157981	-0.29246	Bivalvia
-2.13243	5	3	16.63	18.7624	Protocardia truncata	0	2.13243	0.717982	0	0.157981	-0.29246	Bivalvia
1.27858	5	3	16.63	18.7624	Pseudolimea acuticostata	0	2.13243	0.717982	0	0.157981	-0.29246	Bivalvia
5.41059	5	3	16.63	18.7624	Pseudopecten equivalvis	0	2.13243	0.717982	0	0.157981	-0.29246	Bivalvia
0.993413	5	3	16.63	18.7624	Quadratirhynchia crassimedia	0	2.13243	0.717982	0	0.157981	-0.29246	Rhynchonellata
-1.88977	5	3	16.63	18.7624	Rhynchonelloidea lineata	0	2.13243	0.717982	0	0.157981	-0.29246	Rhynchonellata
1.27858	5	3	16.63	18.7624	Tetrarhynchia tetrahedra	0	2.13243	0.717982	0	0.157981	-0.29246	Rhynchonellata
1.63001	1	4	17.5121	18.411	Gibbirhynchia amalthei	0	0.898887	0.898887	0.898887	-0.0660377	0.110208	Rhynchonellata
1.63001	1	4	17.5121	18.411	Modiolus scalprum	0	0.898887	0.898887	0.898887	-0.0660377	0.110208	Bivalvia
-1.05527	2	4	24.8095	24.8095	Cirpa briseis	0	0	-1.00983	-0.45039	-0.0218978	-0.111538	Rhynchonellata
-0.308255	2	4	24.8095	24.8095	Cisnerospira angulata	0	0	-1.00983	-0.45039	-0.0218978	-0.111538	Rhynchonellata
-4.76849	2	4	24.8095	24.8095	Gibbirhynchia amalthei	0	0	-1.00983	-0.45039	-0.0218978	-0.111538	Rhynchonellata
-1.26207	2	4	24.8095	24.8095	Gibbirhynchia curviceps	0	0	-1.00983	-0.45039	-0.0218978	-0.111538	Rhynchonellata
2.04867	2	4	24.8095	24.8095	Gibbirhynchia orsinii	0	0	-1.00983	-0.45039	-0.0218978	-0.111538	Rhynchonellata
0.17713	2	4	24.8095	24.8095	Liospiriferina gryphoidea	0	0	-1.00983	-0.45039	-0.0218978	-0.111538	Rhynchonellata
-6.48577	3	4	24.173	24.173	Ryderia doris	0	0	0	0	0	0.178571	Bivalvia
10.4348	5	4	16.63	18.7624	Camptonectes subulatus	0	2.13243	0.717982	0	0.157981	-0.29246	Bivalvia
1.27858	5	4	16.63	18.7624	Gibbirhynchia amalthei	0	2.13243	0.717982	0	0.157981	-0.29246	Rhynchonellata
3.36611	5	4	16.63	18.7624	Gibbirhynchia muirwoodae	0	2.13243	0.717982	0	0.157981	-0.29246	Rhynchonellata
5.2438	5	4	16.63	18.7624	Goniomya hybrida	0	2.13243	0.717982	0	0.157981	-0.29246	Bivalvia
-1.07517	5	4	16.63	18.7624	Ryderia doris	0	2.13243	0.717982	0	0.157981	-0.29246	Bivalvia
-0.898887	1	5	17.5121	18.411	Hippopodium ponderosum	0	0.898887	0.898887	0.898887	-0.0660377	0.110208	Bivalvia
0.17713	2	5	24.8095	24.8095	Amberleya alpina	0	0	-1.00983	-0.45039	-0.0218978	-0.111538	Gastropoda
1.00983	2	5	24.8095	24.8095	Cuneirhynchia rastuensis	0	0	-1.00983	-0.45039	-0.0218978	-0.111538	Rhynchonellata
0.593478	2	5	24.8095	24.8095	Prionorhynchia flabellum	0	0	-1.00983	-0.45039	-0.0218978	-0.111538	Rhynchonellata
0.17713	2	5	24.8095	24.8095	Viallithyris gozzanensis	0	0	-1.00983	-0.45039	-0.0218978	-0.111538	Rhynchonellata
0.593478	2	5	24.8095	24.8095	Worthenia superstes	0	0	-1.00983	-0.45039	-0.0218978	-0.111538	Gastropoda
0.17713	2	5	24.8095	24.8095	Zeilleria mutabilis	0	0	-1.00983	-0.45039	-0.0218978	-0.111538	Rhynchonellata
-0.211995	2	5	24.8095	24.8095	Zeilleria peybernesi	0	0	-1.00983	-0.45039	-0.0218978	-0.111538	Rhynchonellata
0.275431	5	5	16.63	18.7624	Camptonectes mundus	0	2.13243	0.717982	0	0.157981	-0.29246	Bivalvia
6.73837	1	1	18.411	19.1261	Coelodiscus minutus	1	0.715111	0.715111	0.715111	0	-0.968699	Gastropoda
4.50604	2	1	24.8095	27.6163	Camptonectes auritus	1	2.80677	2.80677	3.53011	-0.0477671	0.445912	Bivalvia
4.69538	2	1	24.8095	27.6163	Camptonectes subulatus	1	2.80677	2.80677	3.53011	-0.0477671	0.445912	Bivalvia
-1.7518	2	1	24.8095	27.6163	Cardinia concinna	1	2.80677	2.80677	3.53011	-0.0477671	0.445912	Bivalvia
1.60093	2	1	24.8095	27.6163	Chlamys textoria	1	2.80677	2.80677	3.53011	-0.0477671	0.445912	Bivalvia
0.0268806	2	1	24.8095	27.6163	Eopecten velatus	1	2.80677	2.80677	3.53011	-0.0477671	0.445912	Bivalvia
0.0268806	2	1	24.8095	27.6163	Eotrapezium cucullatum	1	2.80677	2.80677	3.53011	-0.0477671	0.445912	Bivalvia
3.46116	2	1	24.8095	27.6163	Grammatodon concinnus	1	2.80677	2.80677	3.53011	-0.0477671	0.445912	Bivalvia
3.54754	2	1	24.8095	27.6163	Grammatodon muensteri	1	2.80677	2.80677	3.53011	-0.0477671	0.445912	Bivalvia
0	2	1	24.8095	27.6163	Gryphaea sublobata	1	2.80677	2.80677	3.53011	-0.0477671	0.445912	Bivalvia
4.69538	2	1	24.8095	27.6163	Harpax spinosus	1	2.80677	2.80677	3.53011	-0.0477671	0.445912	Bivalvia
4.69538	2	1	24.8095	27.6163	Homomya ventricosa	1	2.80677	2.80677	3.53011	-0.0477671	0.445912	Bivalvia
0	2	1	24.8095	27.6163	Mactromya cardioideum	1	2.80677	2.80677	3.53011	-0.0477671	0.445912	Bivalvia
3.37479	2	1	24.8095	27.6163	Modiolus imbricatus	1	2.80677	2.80677	3.53011	-0.0477671	0.445912	Bivalvia
4.69538	2	1	24.8095	27.6163	Oxytoma inequivalvis	1	2.80677	2.80677	3.53011	-0.0477671	0.445912	Bivalvia
3.54754	2	1	24.8095	27.6163	Palaeoneilo galatea	1	2.80677	2.80677	3.53011	-0.0477671	0.445912	Bivalvia
3.54754	2	1	24.8095	27.6163	Pinna folium	1	2.80677	2.80677	3.53011	-0.0477671	0.445912	Bivalvia
3.48125	2	1	24.8095	27.6163	Plagiostoma giganteum	1	2.80677	2.80677	3.53011	-0.0477671	0.445912	Bivalvia
4.51511	2	1	24.8095	27.6163	Plagiostoma punctatum	1	2.80677	2.80677	3.53011	-0.0477671	0.445912	Bivalvia
0	2	1	24.8095	27.6163	Pleuromya uniformis	1	2.80677	2.80677	3.53011	-0.0477671	0.445912	Bivalvia
0	2	1	24.8095	27.6163	Protocardia striatula	1	2.80677	2.80677	3.53011	-0.0477671	0.445912	Bivalvia
4.12146	2	1	24.8095	27.6163	Pseudogibbirhynchia moorei	1	2.80677	2.80677	3.53011	-0.0477671	0.445912	Rhynchonellata
4.41591	2	1	24.8095	27.6163	Pseudolimea cristata	1	2.80677	2.80677	3.53011	-0.0477671	0.445912	Bivalvia
4.3167	2	1	24.8095	27.6163	Pseudolimea duplicata	1	2.80677	2.80677	3.53011	-0.0477671	0.445912	Bivalvia
3.37479	2	1	24.8095	27.6163	Pseudopecten dentatus	1	2.80677	2.80677	3.53011	-0.0477671	0.445912	Bivalvia
0	2	1	24.8095	27.6163	Grammatodon concinnus	1	2.80677	2.80677	3.53011	-0.0477671	0.445912	Bivalvia
4.69538	2	1	24.8095	27.6163	Rollieria goldfussi	1	2.80677	2.80677	3.53011	-0.0477671	0.445912	Bivalvia
0	2	1	24.8095	27.6163	Chlamys textoria	1	2.80677	2.80677	3.53011	-0.0477671	0.445912	Bivalvia
3.41862	2	1	24.8095	27.6163	Coelodiscus minutus	1	2.80677	2.80677	3.53011	-0.0477671	0.445912	Gastropoda
3.5144	2	1	24.8095	27.6163	Pseudomytiloides dubius	1	2.80677	2.80677	3.53011	-0.0477671	0.445912	Bivalvia
3.48125	2	1	24.8095	27.6163	Actinostreon gregareum	1	2.80677	2.80677	3.53011	-0.0477671	0.445912	Bivalvia
3.27886	2	1	24.8095	27.6163	Arcomytilus asper	1	2.80677	2.80677	3.53011	-0.0477671	0.445912	Bivalvia
3.48125	2	1	24.8095	27.6163	Bositra buchi	1	2.80677	2.80677	3.53011	-0.0477671	0.445912	Bivalvia
3.48125	2	1	24.8095	27.6163	Ceratomya concentrica	1	2.80677	2.80677	3.53011	-0.0477671	0.445912	Bivalvia
0	2	1	24.8095	27.6163	Coelopis parvocardinata	1	2.80677	2.80677	3.53011	-0.0477671	0.445912	Bivalvia
1.00023	3	1	24.173	26.616	Corbulomima obscura	1	2.44302	2.73556	2.44302	-0.0204918	0.784543	Bivalvia
0.668299	3	1	24.173	26.616	Entolium corneolum	1	2.44302	2.73556	2.44302	-0.0204918	0.784543	Bivalvia
4.51463	3	1	24.173	26.616	Gervillella monotis	1	2.44302	2.73556	2.44302	-0.0204918	0.784543	Bivalvia
4.48148	3	1	24.173	26.616	Gryphaea crickleyensis	1	2.44302	2.73556	2.44302	-0.0204918	0.784543	Bivalvia
4.78438	4	1	22.3499	26.293	Gryphaea dumortieri	1	3.94312	3.244	4.73321	0.339143	-0.0272605	Bivalvia
4.83761	4	1	22.3499	26.293	Harpax auricula	1	3.94312	3.244	4.73321	0.339143	-0.0272605	Bivalvia
0	5	1	18.7624	20.041	Harpax rapa	1	1.27858	0.285163	3.411	-0.20686	0.656249	Bivalvia
5.82347	5	1	18.7624	20.041	Homoeorhynchia batalleri	1	1.27858	0.285163	3.411	-0.20686	0.656249	Rhynchonellata
9.88434	1	2	18.411	19.1261	Homomya alsatica	1	0.715111	0.715111	0.715111	0	-0.968699	Bivalvia
4.69538	2	2	24.8095	27.6163	Inoperna sowerbiana	1	2.80677	2.80677	3.53011	-0.0477671	0.445912	Bivalvia
1.58101	2	2	24.8095	27.6163	Lamelliphorus heliacus	1	2.80677	2.80677	3.53011	-0.0477671	0.445912	Gastropoda
0.0268806	2	2	24.8095	27.6163	Lobothyris hispanica	1	2.80677	2.80677	3.53011	-0.0477671	0.445912	Rhynchonellata
3.37479	2	2	24.8095	27.6163	Nanogyra auricularis	1	2.80677	2.80677	3.53011	-0.0477671	0.445912	Bivalvia
0	2	2	24.8095	27.6163	Nanogyra monoptera	1	2.80677	2.80677	3.53011	-0.0477671	0.445912	Bivalvia
0	2	2	24.8095	27.6163	Nicaniella voltzi	1	2.80677	2.80677	3.53011	-0.0477671	0.445912	Bivalvia
3.54754	2	2	24.8095	27.6163	Osteomya dilata	1	2.80677	2.80677	3.53011	-0.0477671	0.445912	Bivalvia
4.69538	2	2	24.8095	27.6163	Parallelodon hirsonensis	1	2.80677	2.80677	3.53011	-0.0477671	0.445912	Bivalvia
0	2	2	24.8095	27.6163	Parvamussium pumilum	1	2.80677	2.80677	3.53011	-0.0477671	0.445912	Bivalvia
-0.707683	2	2	24.8095	27.6163	Pholadomya lirata	1	2.80677	2.80677	3.53011	-0.0477671	0.445912	Bivalvia
-0.331933	2	2	24.8095	27.6163	Placunopsis radiata	1	2.80677	2.80677	3.53011	-0.0477671	0.445912	Bivalvia
3.37479	2	2	24.8095	27.6163	Placunopsis striatula	1	2.80677	2.80677	3.53011	-0.0477671	0.445912	Bivalvia
3.54754	2	2	24.8095	27.6163	Pleuromya aequistriata	1	2.80677	2.80677	3.53011	-0.0477671	0.445912	Bivalvia
-7.57527	2	2	24.8095	27.6163	Quadratirhynchia vasconcellosi	1	2.80677	2.80677	3.53011	-0.0477671	0.445912	Rhynchonellata
-9.20528	2	2	24.8095	27.6163	Soaresirhynchia bouchardi	1	2.80677	2.80677	3.53011	-0.0477671	0.445912	Rhynchonellata
3.54754	2	2	24.8095	27.6163	Soaresirhynchia flamandi	1	2.80677	2.80677	3.53011	-0.0477671	0.445912	Rhynchonellata
3.54754	2	2	24.8095	27.6163	Soaresirhynchia rustica	1	2.80677	2.80677	3.53011	-0.0477671	0.445912	Rhynchonellata
3.54754	2	2	24.8095	27.6163	Sphaeroidothyris dubari	1	2.80677	2.80677	3.53011	-0.0477671	0.445912	Rhynchonellata
4.51511	2	2	24.8095	27.6163	Telothyris pyrenaica	1	2.80677	2.80677	3.53011	-0.0477671	0.445912	Rhynchonellata
4.69538	2	2	24.8095	27.6163	Weyla pradoana	1	2.80677	2.80677	3.53011	-0.0477671	0.445912	Bivalvia
0.280737	2	2	24.8095	27.6163	Nicaniella voltzi	1	2.80677	2.80677	3.53011	-0.0477671	0.445912	Bivalvia
0.0268806	2	2	24.8095	27.6163	Pseudolimea roemeri	1	2.80677	2.80677	3.53011	-0.0477671	0.445912	Bivalvia
3.54754	2	2	24.8095	27.6163	Soaresirhynchia bouchardi	1	2.80677	2.80677	3.53011	-0.0477671	0.445912	Rhynchonellata
0	2	2	24.8095	27.6163	Telothyris pyrenaica	1	2.80677	2.80677	3.53011	-0.0477671	0.445912	Rhynchonellata
4.54777	3	2	24.173	26.616	Entolium corneolum	1	2.44302	2.73556	2.44302	-0.0204918	0.784543	Bivalvia
-8.20505	3	2	24.173	26.616	Soaresirhynchia bouchardi	1	2.44302	2.73556	2.44302	-0.0204918	0.784543	Rhynchonellata
4.69801	4	2	22.3499	26.293	Bositra radiata	1	3.94312	3.244	4.73321	0.339143	-0.0272605	Bivalvia
8.96944	5	2	18.7624	20.041	Pseudomytiloides dubius	1	1.27858	0.285163	3.411	-0.20686	0.656249	Bivalvia
-2.80677	2	3	24.8095	27.6163	Aulacothyris resupinata	1	2.80677	2.80677	3.53011	-0.0477671	0.445912	Rhynchonellata
-0.308072	2	3	24.8095	27.6163	Dispiriferina oxyptera	1	2.80677	2.80677	3.53011	-0.0477671	0.445912	Rhynchonellata
-1.32322	2	3	24.8095	27.6163	Gibbirhynchia cantabrica	1	2.80677	2.80677	3.53011	-0.0477671	0.445912	Rhynchonellata
-2.62964	2	3	24.8095	27.6163	Linguithyris aspasia	1	2.80677	2.80677	3.53011	-0.0477671	0.445912	Rhynchonellata
-2.24965	2	3	24.8095	27.6163	Liospiriferina alpina	1	2.80677	2.80677	3.53011	-0.0477671	0.445912	Rhynchonellata
-0.338206	2	3	24.8095	27.6163	Liospiriferina falloti	1	2.80677	2.80677	3.53011	-0.0477671	0.445912	Rhynchonellata
-0.165967	2	3	24.8095	27.6163	Liospiriferina rostrata	1	2.80677	2.80677	3.53011	-0.0477671	0.445912	Rhynchonellata
-0.331933	2	3	24.8095	27.6163	Lobothyris arcta	1	2.80677	2.80677	3.53011	-0.0477671	0.445912	Rhynchonellata
-0.331933	2	3	24.8095	27.6163	Lobothyris edwardsi	1	2.80677	2.80677	3.53011	-0.0477671	0.445912	Rhynchonellata
-2.80677	2	3	24.8095	27.6163	Lobothyris punctata	1	2.80677	2.80677	3.53011	-0.0477671	0.445912	Rhynchonellata
-2.80677	2	3	24.8095	27.6163	Pholadomya ambigua	1	2.80677	2.80677	3.53011	-0.0477671	0.445912	Bivalvia
-0.675049	2	3	24.8095	27.6163	Pleuromya alduini	1	2.80677	2.80677	3.53011	-0.0477671	0.445912	Bivalvia
-3.44325	2	3	24.8095	27.6163	Pseudopecten equivalvis	1	2.80677	2.80677	3.53011	-0.0477671	0.445912	Bivalvia
-0.331933	2	3	24.8095	27.6163	Quadratirhynchia attenuata	1	2.80677	2.80677	3.53011	-0.0477671	0.445912	Rhynchonellata
3.37479	2	3	24.8095	27.6163	Telothyris jauberti	1	2.80677	2.80677	3.53011	-0.0477671	0.445912	Rhynchonellata
-1.00023	2	3	24.8095	27.6163	Zeilleria culeiformis	1	2.80677	2.80677	3.53011	-0.0477671	0.445912	Rhynchonellata
-2.85876	2	3	24.8095	27.6163	Zeilleria quadrifida	1	2.80677	2.80677	3.53011	-0.0477671	0.445912	Rhynchonellata
-2.80677	2	3	24.8095	27.6163	Zeilleria sarthacensis	1	2.80677	2.80677	3.53011	-0.0477671	0.445912	Rhynchonellata
-1.81473	2	3	24.8095	27.6163	Zeilleria scalprata	1	2.80677	2.80677	3.53011	-0.0477671	0.445912	Rhynchonellata
-3.86205	2	3	24.8095	27.6163	Zeilleria subovalis	1	2.80677	2.80677	3.53011	-0.0477671	0.445912	Rhynchonellata
2.66875	3	3	24.173	26.616	Cadomella moorei	1	2.44302	2.73556	2.44302	-0.0204918	0.784543	Rhynchonellata
2.58124	3	3	24.173	26.616	Camptonectes subulatus	1	2.44302	2.73556	2.44302	-0.0204918	0.784543	Bivalvia
1.00023	3	3	24.173	26.616	Eopecten velatus	1	2.44302	2.73556	2.44302	-0.0204918	0.784543	Bivalvia
5.69561	3	3	24.173	26.616	Grammatodon muensteri	1	2.44302	2.73556	2.44302	-0.0204918	0.784543	Bivalvia
0.292549	3	3	24.173	26.616	Harpax spinosus	1	2.44302	2.73556	2.44302	-0.0204918	0.784543	Bivalvia
0	3	3	24.173	26.616	Koninckella liasina	1	2.44302	2.73556	2.44302	-0.0204918	0.784543	Rhynchonellata
0	3	3	24.173	26.616	Palaeoneilo muensteri	1	2.44302	2.73556	2.44302	-0.0204918	0.784543	Bivalvia
-1.4695	3	3	24.173	26.616	Phymatothyris kerkyrae	1	2.44302	2.73556	2.44302	-0.0204918	0.784543	Rhynchonellata
-6.57503	3	3	24.173	26.616	Pleuromya costata	1	2.44302	2.73556	2.44302	-0.0204918	0.784543	Bivalvia
-2.44302	3	3	24.173	26.616	Praechlamys valoniensis	1	2.44302	2.73556	2.44302	-0.0204918	0.784543	Bivalvia
5.69561	3	3	24.173	26.616	Protocardia striatula	1	2.44302	2.73556	2.44302	-0.0204918	0.784543	Bivalvia
-2.44302	3	3	24.173	26.616	Pseudopecten equivalvis	1	2.44302	2.73556	2.44302	-0.0204918	0.784543	Bivalvia
-1.48355	4	3	22.3499	26.293	Aulacothyris resupinata	1	3.94312	3.244	4.73321	0.339143	-0.0272605	Rhynchonellata
-2.03768	4	3	22.3499	26.293	Entolium lunare	1	3.94312	3.244	4.73321	0.339143	-0.0272605	Bivalvia
0	4	3	22.3499	26.293	Gibbirhynchia cantabrica	1	3.94312	3.244	4.73321	0.339143	-0.0272605	Rhynchonellata
1.32322	4	3	22.3499	26.293	Gryphaea sublobata	1	3.94312	3.244	4.73321	0.339143	-0.0272605	Bivalvia
0.615535	4	3	22.3499	26.293	Harpax spinosus	1	3.94312	3.244	4.73321	0.339143	-0.0272605	Bivalvia
0.985012	4	3	22.3499	26.293	Liospiriferina falloti	1	3.94312	3.244	4.73321	0.339143	-0.0272605	Rhynchonellata
1.15725	4	3	22.3499	26.293	Liospiriferina rostrata	1	3.94312	3.244	4.73321	0.339143	-0.0272605	Rhynchonellata
-1.48355	4	3	22.3499	26.293	Lobothyris punctata	1	3.94312	3.244	4.73321	0.339143	-0.0272605	Rhynchonellata
-2.12003	4	3	22.3499	26.293	Pseudopecten equivalvis	1	3.94312	3.244	4.73321	0.339143	-0.0272605	Bivalvia
0.991285	4	3	22.3499	26.293	Quadratirhynchia attenuata	1	3.94312	3.244	4.73321	0.339143	-0.0272605	Rhynchonellata
0.322986	4	3	22.3499	26.293	Zeilleria culeiformis	1	3.94312	3.244	4.73321	0.339143	-0.0272605	Rhynchonellata
4.21437	5	3	18.7624	20.041	Entolium lunare	1	1.27858	0.285163	3.411	-0.20686	0.656249	Bivalvia
0	5	3	18.7624	20.041	Grammatodon insons	1	1.27858	0.285163	3.411	-0.20686	0.656249	Bivalvia
-2.5289	5	3	18.7624	20.041	Gresslya intermedia	1	1.27858	0.285163	3.411	-0.20686	0.656249	Bivalvia
6.86758	5	3	18.7624	20.041	Harpax spinosus	1	1.27858	0.285163	3.411	-0.20686	0.656249	Bivalvia
-1.63001	5	3	18.7624	20.041	Levipleura blainvillei	1	1.27858	0.285163	3.411	-0.20686	0.656249	Gastropoda
0	5	3	18.7624	20.041	Liostrea hisingeri	1	1.27858	0.285163	3.411	-0.20686	0.656249	Bivalvia
4.76849	5	3	18.7624	20.041	Lobothyris punctata	1	1.27858	0.285163	3.411	-0.20686	0.656249	Rhynchonellata
10.9501	5	3	18.7624	20.041	Mactromya cardioideum	1	1.27858	0.285163	3.411	-0.20686	0.656249	Bivalvia
0	5	3	18.7624	20.041	Modiolus scalprum	1	1.27858	0.285163	3.411	-0.20686	0.656249	Bivalvia
-1.7055	5	3	18.7624	20.041	Oolitica clevelandica	1	1.27858	0.285163	3.411	-0.20686	0.656249	Gastropoda
0	5	3	18.7624	20.041	Oxytoma inequivalvis	1	1.27858	0.285163	3.411	-0.20686	0.656249	Bivalvia
-1.63001	5	3	18.7624	20.041	Palaeoneilo galatea	1	1.27858	0.285163	3.411	-0.20686	0.656249	Bivalvia
4.76849	5	3	18.7624	20.041	Pholadomya ambigua	1	1.27858	0.285163	3.411	-0.20686	0.656249	Bivalvia
0	5	3	18.7624	20.041	Pleuromya costata	1	1.27858	0.285163	3.411	-0.20686	0.656249	Bivalvia
-3.411	5	3	18.7624	20.041	Protocardia truncata	1	1.27858	0.285163	3.411	-0.20686	0.656249	Bivalvia
7.856	5	3	18.7624	20.041	Pseudogibbirhynchia moorei	1	1.27858	0.285163	3.411	-0.20686	0.656249	Rhynchonellata
0	5	3	18.7624	20.041	Pseudolimea acuticostata	1	1.27858	0.285163	3.411	-0.20686	0.656249	Bivalvia
4.13202	5	3	18.7624	20.041	Pseudopecten equivalvis	1	1.27858	0.285163	3.411	-0.20686	0.656249	Bivalvia
0	5	3	18.7624	20.041	Tetrarhynchia tetrahedra	1	1.27858	0.285163	3.411	-0.20686	0.656249	Rhynchonellata
-0.285163	5	3	18.7624	20.041	Zeilleria elliotti	1	1.27858	0.285163	3.411	-0.20686	0.656249	Rhynchonellata
10.0712	1	4	18.411	19.1261	Camptonectes subulatus	1	0.715111	0.715111	0.715111	0	-0.968699	Bivalvia
8.49017	1	4	18.411	19.1261	Eopecten velatus	1	0.715111	0.715111	0.715111	0	-0.968699	Bivalvia
-1.614	1	4	18.411	19.1261	Gresslya intermedia	1	0.715111	0.715111	0.715111	0	-0.968699	Bivalvia
7.78248	1	4	18.411	19.1261	Harpax spinosus	1	0.715111	0.715111	0.715111	0	-0.968699	Bivalvia
-0.715111	1	4	18.411	19.1261	Levipleura blainvillei	1	0.715111	0.715111	0.715111	0	-0.968699	Gastropoda
0.914901	1	4	18.411	19.1261	Liostrea hisingeri	1	0.715111	0.715111	0.715111	0	-0.968699	Bivalvia
11.865	1	4	18.411	19.1261	Mactromya cardioideum	1	0.715111	0.715111	0.715111	0	-0.968699	Bivalvia
0.914901	1	4	18.411	19.1261	Oxytoma inequivalvis	1	0.715111	0.715111	0.715111	0	-0.968699	Bivalvia
-0.715111	1	4	18.411	19.1261	Palaeoneilo galatea	1	0.715111	0.715111	0.715111	0	-0.968699	Bivalvia
7.48993	1	4	18.411	19.1261	Palaeoneilo muensteri	1	0.715111	0.715111	0.715111	0	-0.968699	Bivalvia
5.68339	1	4	18.411	19.1261	Pholadomya ambigua	1	0.715111	0.715111	0.715111	0	-0.968699	Bivalvia
12.0377	1	4	18.411	19.1261	Pinna folium	1	0.715111	0.715111	0.715111	0	-0.968699	Bivalvia
0.914901	1	4	18.411	19.1261	Pleuromya costata	1	0.715111	0.715111	0.715111	0	-0.968699	Bivalvia
0.914901	1	4	18.411	19.1261	Pseudolimea acuticostata	1	0.715111	0.715111	0.715111	0	-0.968699	Bivalvia
5.04692	1	4	18.411	19.1261	Pseudopecten equivalvis	1	0.715111	0.715111	0.715111	0	-0.968699	Bivalvia
-0.715111	1	4	18.411	19.1261	Rollieria goldfussi	1	0.715111	0.715111	0.715111	0	-0.968699	Bivalvia
-1.79695	2	4	24.8095	27.6163	Callospiriferina tumida	1	2.80677	2.80677	3.53011	-0.0477671	0.445912	Rhynchonellata
-7.57527	2	4	24.8095	27.6163	Tetrarhynchia tetrahedra	1	2.80677	2.80677	3.53011	-0.0477671	0.445912	Rhynchonellata
4.37502	3	4	24.173	26.616	Mactromya cardioideum	1	2.44302	2.73556	2.44302	-0.0204918	0.784543	Bivalvia
-2.44302	3	4	24.173	26.616	Myoconcha decorata	1	2.44302	2.73556	2.44302	-0.0204918	0.784543	Bivalvia
-6.57503	3	4	24.173	26.616	Pseudolimea acuticostata	1	2.44302	2.73556	2.44302	-0.0204918	0.784543	Bivalvia
-6.25205	4	4	22.3499	26.293	Gibbirhynchia amalthei	1	3.94312	3.244	4.73321	0.339143	-0.0272605	Rhynchonellata
4.05771	5	4	18.7624	20.041	Gibbirhynchia micra	1	1.27858	0.285163	3.411	-0.20686	0.656249	Rhynchonellata
-2.22346	5	4	18.7624	20.041	Lobothyris clevelandensis	1	1.27858	0.285163	3.411	-0.20686	0.656249	Rhynchonellata
-1.614	1	5	18.411	19.1261	Angulomphalus expansus	1	0.715111	0.715111	0.715111	0	-0.968699	Gastropoda
-1.43885	1	5	18.411	19.1261	Antiquilima succincta	1	0.715111	0.715111	0.715111	0	-0.968699	Bivalvia
-1.43885	1	5	18.411	19.1261	Dacryomya gaveyi	1	0.715111	0.715111	0.715111	0	-0.968699	Bivalvia
-0.715111	1	5	18.411	19.1261	Domerionina domeria	1	0.715111	0.715111	0.715111	0	-0.968699	Gastropoda
-1.43885	1	5	18.411	19.1261	Eucycloscala elegans	1	0.715111	0.715111	0.715111	0	-0.968699	Gastropoda
-0.715111	1	5	18.411	19.1261	Kalchreuthia frankei	1	0.715111	0.715111	0.715111	0	-0.968699	Gastropoda
-1.43885	1	5	18.411	19.1261	Luciniola pumila	1	0.715111	0.715111	0.715111	0	-0.968699	Bivalvia
-1.614	1	5	18.411	19.1261	Marloffsteinia cyclostoma	1	0.715111	0.715111	0.715111	0	-0.968699	Gastropoda
-0.715111	1	5	18.411	19.1261	Myoconcha francojurensis	1	0.715111	0.715111	0.715111	0	-0.968699	Bivalvia
-1.614	1	5	18.411	19.1261	Mytiloides amygdaloides	1	0.715111	0.715111	0.715111	0	-0.968699	Bivalvia
-1.52642	1	5	18.411	19.1261	Neocrassina gueuxi	1	0.715111	0.715111	0.715111	0	-0.968699	Bivalvia
-1.43885	1	5	18.411	19.1261	Nicaniella rakoveci	1	0.715111	0.715111	0.715111	0	-0.968699	Bivalvia
-1.52642	1	5	18.411	19.1261	Pachymya (Arcomya) arcacea	1	0.715111	0.715111	0.715111	0	-0.968699	Bivalvia
-2.4961	1	5	18.411	19.1261	Palmoxytoma cygnipes	1	0.715111	0.715111	0.715111	0	-0.968699	Bivalvia
-1.43885	1	5	18.411	19.1261	Paracuspidaria goldfussiana	1	0.715111	0.715111	0.715111	0	-0.968699	Bivalvia
-1.43885	1	5	18.411	19.1261	Paracuspidaria walteri	1	0.715111	0.715111	0.715111	0	-0.968699	Bivalvia
-1.614	1	5	18.411	19.1261	Parainoceramus substriatus	1	0.715111	0.715111	0.715111	0	-0.968699	Bivalvia
-1.43885	1	5	18.411	19.1261	Parainoceramya substriata	1	0.715111	0.715111	0.715111	0	-0.968699	Bivalvia
-1.43885	1	5	18.411	19.1261	Ryderia doris	1	0.715111	0.715111	0.715111	0	-0.968699	Bivalvia
-1.614	1	5	18.411	19.1261	Sphaeriola subglobosa	1	0.715111	0.715111	0.715111	0	-0.968699	Bivalvia
-1.43885	1	5	18.411	19.1261	Tutcheria submulticostata	1	0.715111	0.715111	0.715111	0	-0.968699	Bivalvia
-3.65935	2	5	24.8095	27.6163	Gibbirhynchia liasica	1	2.80677	2.80677	3.53011	-0.0477671	0.445912	Rhynchonellata
-3.01877	2	5	24.8095	27.6163	Lobothyris lata	1	2.80677	2.80677	3.53011	-0.0477671	0.445912	Rhynchonellata
-2.80677	2	5	24.8095	27.6163	Plesiothyris verneuili	1	2.80677	2.80677	3.53011	-0.0477671	0.445912	Rhynchonellata
-2.80677	2	5	24.8095	27.6163	Pleuromya unioides	1	2.80677	2.80677	3.53011	-0.0477671	0.445912	Bivalvia
-3.86205	2	5	24.8095	27.6163	Quadratirhynchia quadrata	1	2.80677	2.80677	3.53011	-0.0477671	0.445912	Rhynchonellata
-2.83276	2	5	24.8095	27.6163	Spiriferina munsterii	1	2.80677	2.80677	3.53011	-0.0477671	0.445912	Rhynchonellata
-3.86205	2	5	24.8095	27.6163	Tetrarhynchia dumbletonensis	1	2.80677	2.80677	3.53011	-0.0477671	0.445912	Rhynchonellata
-2.80677	2	5	24.8095	27.6163	Zeilleria indentata	1	2.80677	2.80677	3.53011	-0.0477671	0.445912	Rhynchonellata
-6.34073	2	5	24.8095	27.6163	Zeilleria mariae	1	2.80677	2.80677	3.53011	-0.0477671	0.445912	Rhynchonellata
-8.92878	3	5	24.173	26.616	Tutcheria submulticostata	1	2.44302	2.73556	2.44302	-0.0204918	0.784543	Bivalvia
-6.53721	4	5	22.3499	26.293	Homoeorhynchia acuta	1	3.94312	3.244	4.73321	0.339143	-0.0272605	Rhynchonellata
-2.53883	4	5	22.3499	26.293	Quadratirhynchia quadrata	1	3.94312	3.244	4.73321	0.339143	-0.0272605	Rhynchonellata
-3.94312	4	5	22.3499	26.293	Zeilleria moorei	1	3.94312	3.244	4.73321	0.339143	-0.0272605	Rhynchonellata
-3.68212	5	5	18.7624	20.041	Grandirhynchia laevigata	1	1.27858	0.285163	3.411	-0.20686	0.656249	Rhynchonellata
6.70925	5	5	18.7624	20.041	Gryphaea gigantea	1	1.27858	0.285163	3.411	-0.20686	0.656249	Bivalvia
-0.285163	5	5	18.7624	20.041	Homoeorhynchia acuta	1	1.27858	0.285163	3.411	-0.20686	0.656249	Rhynchonellata
-3.411	5	5	18.7624	20.041	Palmoxytoma cygnipes	1	1.27858	0.285163	3.411	-0.20686	0.656249	Bivalvia
-0.285163	5	5	18.7624	20.041	Quadratirhynchia crassimedia	1	1.27858	0.285163	3.411	-0.20686	0.656249	Rhynchonellata
-3.16834	5	5	18.7624	20.041	Rhynchonelloidea lineata	1	1.27858	0.285163	3.411	-0.20686	0.656249	Rhynchonellata
-1.27677	2	1	27.6163	32.3116	Neocrassina elegans	2	4.69538	4.69538	5.02731	-0.147975	0.0658103	Bivalvia
0	2	1	27.6163	32.3116	Pholadomya fidicula	2	4.69538	4.69538	5.02731	-0.147975	0.0658103	Bivalvia
-1.14784	2	1	27.6163	32.3116	Lobothyris hispanica	2	4.69538	4.69538	5.02731	-0.147975	0.0658103	Rhynchonellata
0	2	1	27.6163	32.3116	Telothyris jauberti	2	4.69538	4.69538	5.02731	-0.147975	0.0658103	Rhynchonellata
0	2	1	27.6163	32.3116	Actinostreon gregareum	2	4.69538	4.69538	5.02731	-0.147975	0.0658103	Bivalvia
0	2	1	27.6163	32.3116	Grammatodon concinnus	2	4.69538	4.69538	5.02731	-0.147975	0.0658103	Bivalvia
-1.48013	2	1	27.6163	32.3116	Homoeorhynchia batalleri	2	4.69538	4.69538	5.02731	-0.147975	0.0658103	Rhynchonellata
-1.32059	2	1	27.6163	32.3116	Lobothyris hispanica	2	4.69538	4.69538	5.02731	-0.147975	0.0658103	Rhynchonellata
-1.33825	2	1	27.6163	32.3116	Parallelodon hirsonensis	2	4.69538	4.69538	5.02731	-0.147975	0.0658103	Bivalvia
0.378679	4	1	26.293	31.933	Parvamussium pumilum	2	5.63992	4.99175	6.78818	-0.371765	-0.29927	Bivalvia
-0.769163	4	1	26.293	31.933	Protocardia striatula	2	5.63992	4.99175	6.78818	-0.371765	-0.29927	Bivalvia
-1.10145	4	1	26.293	31.933	Quadratirhynchia vasconcellosi	2	5.63992	4.99175	6.78818	-0.371765	-0.29927	Rhynchonellata
-1.14784	2	2	27.6163	32.3116	Telothyris jauberti	2	4.69538	4.69538	5.02731	-0.147975	0.0658103	Rhynchonellata
0	2	2	27.6163	32.3116	Telothyris pyrenaica	2	4.69538	4.69538	5.02731	-0.147975	0.0658103	Rhynchonellata
-0.764995	3	2	26.616	31.8625	Parvamussium pumilum	2	5.24648	4.95393	5.24648	0.0204918	-0.0186703	Bivalvia
-0.871458	3	2	26.616	31.8625	Choffatirhynchia paucicostatae	2	5.24648	4.95393	5.24648	0.0204918	-0.0186703	Rhynchonellata
0.18934	4	2	26.293	31.933	Ctenostreon rugosum	2	5.63992	4.99175	6.78818	-0.371765	-0.29927	Bivalvia
-0.769163	4	2	26.293	31.933	Homoeorhynchia meridionalis	2	5.63992	4.99175	6.78818	-0.371765	-0.29927	Rhynchonellata
-0.941912	4	2	26.293	31.933	Myophorella formosa	2	5.63992	4.99175	6.78818	-0.371765	-0.29927	Bivalvia
-0.83545	4	2	26.293	31.933	Pinna opalina	2	5.63992	4.99175	6.78818	-0.371765	-0.29927	Bivalvia
0.0992049	4	2	26.293	31.933	Plesiopecten subspinosus	2	5.63992	4.99175	6.78818	-0.371765	-0.29927	Bivalvia
0	4	2	26.293	31.933	Pseudogibbirhynchia jurensis	2	5.63992	4.99175	6.78818	-0.371765	-0.29927	Rhynchonellata
0.378679	4	2	26.293	31.933	Sphaeroidothyris perfida	2	5.63992	4.99175	6.78818	-0.371765	-0.29927	Rhynchonellata
-0.898086	4	2	26.293	31.933	Telothyris arnaudi	2	5.63992	4.99175	6.78818	-0.371765	-0.29927	Rhynchonellata
-0.941912	4	2	26.293	31.933	Ctenostreon rugosum	2	5.63992	4.99175	6.78818	-0.371765	-0.29927	Bivalvia
-0.83545	4	2	26.293	31.933	Homoeorhynchia meridionalis	2	5.63992	4.99175	6.78818	-0.371765	-0.29927	Rhynchonellata
3.05614	5	2	20.041	28.8768	Pseudogibbirhynchia jurensis	2	8.83583	8.83583	8.83583	-0.0148148	-0.937037	Rhynchonellata
-0.133615	1	3	19.1261	29.1441	Coelodiscus minutus	2	10.018	10.018	10.018	0.6	1	Gastropoda
-3.27959	1	3	19.1261	29.1441	Pseudomytiloides dubius	2	10.018	10.018	10.018	0.6	1	Bivalvia
-0.18934	2	3	27.6163	32.3116	Actinostreon gregareum	2	4.69538	4.69538	5.02731	-0.147975	0.0658103	Bivalvia
0	2	3	27.6163	32.3116	Arcomytilus asper	2	4.69538	4.69538	5.02731	-0.147975	0.0658103	Bivalvia
-6.44718	2	3	27.6163	32.3116	Bositra buchi	2	4.69538	4.69538	5.02731	-0.147975	0.0658103	Bivalvia
0	2	3	27.6163	32.3116	Camptonectes auritus	2	4.69538	4.69538	5.02731	-0.147975	0.0658103	Bivalvia
-3.11438	2	3	27.6163	32.3116	Camptonectes subulatus	2	4.69538	4.69538	5.02731	-0.147975	0.0658103	Bivalvia
-4.6685	2	3	27.6163	32.3116	Cardinia concinna	2	4.69538	4.69538	5.02731	-0.147975	0.0658103	Bivalvia
-3.09445	2	3	27.6163	32.3116	Ceratomya concentrica	2	4.69538	4.69538	5.02731	-0.147975	0.0658103	Bivalvia
-1.32059	2	3	27.6163	32.3116	Chlamys textoria	2	4.69538	4.69538	5.02731	-0.147975	0.0658103	Bivalvia
-4.6685	2	3	27.6163	32.3116	Coelopis parvocardinata	2	4.69538	4.69538	5.02731	-0.147975	0.0658103	Bivalvia
-4.6685	2	3	27.6163	32.3116	Corbulomima obscura	2	4.69538	4.69538	5.02731	-0.147975	0.0658103	Bivalvia
-1.23422	2	3	27.6163	32.3116	Entolium corneolum	2	4.69538	4.69538	5.02731	-0.147975	0.0658103	Bivalvia
-4.69538	2	3	27.6163	32.3116	Eopecten velatus	2	4.69538	4.69538	5.02731	-0.147975	0.0658103	Bivalvia
-4.69538	2	3	27.6163	32.3116	Eotrapezium cucullatum	2	4.69538	4.69538	5.02731	-0.147975	0.0658103	Bivalvia
-1.14784	2	3	27.6163	32.3116	Gervillella monotis	2	4.69538	4.69538	5.02731	-0.147975	0.0658103	Bivalvia
-1.14784	2	3	27.6163	32.3116	Grammatodon concinnus	2	4.69538	4.69538	5.02731	-0.147975	0.0658103	Bivalvia
0	2	3	27.6163	32.3116	Grammatodon muensteri	2	4.69538	4.69538	5.02731	-0.147975	0.0658103	Bivalvia
-4.69538	2	3	27.6163	32.3116	Gryphaea crickleyensis	2	4.69538	4.69538	5.02731	-0.147975	0.0658103	Bivalvia
0	2	3	27.6163	32.3116	Gryphaea dumortieri	2	4.69538	4.69538	5.02731	-0.147975	0.0658103	Bivalvia
-4.69538	2	3	27.6163	32.3116	Gryphaea sublobata	2	4.69538	4.69538	5.02731	-0.147975	0.0658103	Bivalvia
0	2	3	27.6163	32.3116	Harpax auricula	2	4.69538	4.69538	5.02731	-0.147975	0.0658103	Bivalvia
-4.69538	2	3	27.6163	32.3116	Harpax rapa	2	4.69538	4.69538	5.02731	-0.147975	0.0658103	Bivalvia
-5.40306	2	3	27.6163	32.3116	Harpax spinosus	2	4.69538	4.69538	5.02731	-0.147975	0.0658103	Bivalvia
-1.32059	2	3	27.6163	32.3116	Homoeorhynchia batalleri	2	4.69538	4.69538	5.02731	-0.147975	0.0658103	Rhynchonellata
0	2	3	27.6163	32.3116	Homomya alsatica	2	4.69538	4.69538	5.02731	-0.147975	0.0658103	Bivalvia
-5.02731	2	3	27.6163	32.3116	Homomya ventricosa	2	4.69538	4.69538	5.02731	-0.147975	0.0658103	Bivalvia
-1.14784	2	3	27.6163	32.3116	Inoperna sowerbiana	2	4.69538	4.69538	5.02731	-0.147975	0.0658103	Bivalvia
-1.14784	2	3	27.6163	32.3116	Lamelliphorus heliacus	2	4.69538	4.69538	5.02731	-0.147975	0.0658103	Gastropoda
-5.03359	2	3	27.6163	32.3116	Liospiriferina falloti	2	4.69538	4.69538	5.02731	-0.147975	0.0658103	Rhynchonellata
-5.02731	2	3	27.6163	32.3116	Lobothyris arcta	2	4.69538	4.69538	5.02731	-0.147975	0.0658103	Rhynchonellata
-1.21413	2	3	27.6163	32.3116	Lobothyris hispanica	2	4.69538	4.69538	5.02731	-0.147975	0.0658103	Rhynchonellata
-1.32059	2	3	27.6163	32.3116	Mactromya cardioideum	2	4.69538	4.69538	5.02731	-0.147975	0.0658103	Bivalvia
-1.14784	2	3	27.6163	32.3116	Modiolus imbricatus	2	4.69538	4.69538	5.02731	-0.147975	0.0658103	Bivalvia
-0.18027	2	3	27.6163	32.3116	Nanogyra auricularis	2	4.69538	4.69538	5.02731	-0.147975	0.0658103	Bivalvia
-4.69538	2	3	27.6163	32.3116	Nanogyra monoptera	2	4.69538	4.69538	5.02731	-0.147975	0.0658103	Bivalvia
-4.69538	2	3	27.6163	32.3116	Nicaniella voltzi	2	4.69538	4.69538	5.02731	-0.147975	0.0658103	Bivalvia
-0.573921	2	3	27.6163	32.3116	Osteomya dilata	2	4.69538	4.69538	5.02731	-0.147975	0.0658103	Bivalvia
-12.2706	2	3	27.6163	32.3116	Oxytoma inequivalvis	2	4.69538	4.69538	5.02731	-0.147975	0.0658103	Bivalvia
-13.9007	2	3	27.6163	32.3116	Palaeoneilo galatea	2	4.69538	4.69538	5.02731	-0.147975	0.0658103	Bivalvia
-0.279475	2	3	27.6163	32.3116	Parallelodon hirsonensis	2	4.69538	4.69538	5.02731	-0.147975	0.0658103	Bivalvia
-0.378679	2	3	27.6163	32.3116	Parvamussium pumilum	2	4.69538	4.69538	5.02731	-0.147975	0.0658103	Bivalvia
-1.32059	2	3	27.6163	32.3116	Pholadomya lirata	2	4.69538	4.69538	5.02731	-0.147975	0.0658103	Bivalvia
-1.14784	2	3	27.6163	32.3116	Pinna folium	2	4.69538	4.69538	5.02731	-0.147975	0.0658103	Bivalvia
-4.69538	2	3	27.6163	32.3116	Placunopsis radiata	2	4.69538	4.69538	5.02731	-0.147975	0.0658103	Bivalvia
0	2	3	27.6163	32.3116	Placunopsis striatula	2	4.69538	4.69538	5.02731	-0.147975	0.0658103	Bivalvia
-1.14784	2	3	27.6163	32.3116	Plagiostoma giganteum	2	4.69538	4.69538	5.02731	-0.147975	0.0658103	Bivalvia
-1.14784	2	3	27.6163	32.3116	Plagiostoma punctatum	2	4.69538	4.69538	5.02731	-0.147975	0.0658103	Bivalvia
-4.69538	2	3	27.6163	32.3116	Pleuromya aequistriata	2	4.69538	4.69538	5.02731	-0.147975	0.0658103	Bivalvia
-0.18027	2	3	27.6163	32.3116	Pleuromya uniformis	2	4.69538	4.69538	5.02731	-0.147975	0.0658103	Bivalvia
0	2	3	27.6163	32.3116	Protocardia striatula	2	4.69538	4.69538	5.02731	-0.147975	0.0658103	Bivalvia
-4.41464	2	3	27.6163	32.3116	Pseudogibbirhynchia moorei	2	4.69538	4.69538	5.02731	-0.147975	0.0658103	Rhynchonellata
-4.6685	2	3	27.6163	32.3116	Pseudolimea cristata	2	4.69538	4.69538	5.02731	-0.147975	0.0658103	Bivalvia
-1.14784	2	3	27.6163	32.3116	Pseudolimea duplicata	2	4.69538	4.69538	5.02731	-0.147975	0.0658103	Bivalvia
-4.69538	2	3	27.6163	32.3116	Pseudopecten dentatus	2	4.69538	4.69538	5.02731	-0.147975	0.0658103	Bivalvia
-8.13863	2	3	27.6163	32.3116	Pseudopecten equivalvis	2	4.69538	4.69538	5.02731	-0.147975	0.0658103	Bivalvia
-5.02731	2	3	27.6163	32.3116	Quadratirhynchia attenuata	2	4.69538	4.69538	5.02731	-0.147975	0.0658103	Rhynchonellata
-1.27677	2	3	27.6163	32.3116	Quadratirhynchia vasconcellosi	2	4.69538	4.69538	5.02731	-0.147975	0.0658103	Rhynchonellata
-1.18099	2	3	27.6163	32.3116	Soaresirhynchia bouchardi	2	4.69538	4.69538	5.02731	-0.147975	0.0658103	Rhynchonellata
-1.21413	2	3	27.6163	32.3116	Soaresirhynchia flamandi	2	4.69538	4.69538	5.02731	-0.147975	0.0658103	Rhynchonellata
-1.41652	2	3	27.6163	32.3116	Soaresirhynchia rustica	2	4.69538	4.69538	5.02731	-0.147975	0.0658103	Rhynchonellata
-1.21413	2	3	27.6163	32.3116	Sphaeroidothyris dubari	2	4.69538	4.69538	5.02731	-0.147975	0.0658103	Rhynchonellata
-1.32059	2	3	27.6163	32.3116	Telothyris jauberti	2	4.69538	4.69538	5.02731	-0.147975	0.0658103	Rhynchonellata
-1.21413	2	3	27.6163	32.3116	Telothyris pyrenaica	2	4.69538	4.69538	5.02731	-0.147975	0.0658103	Rhynchonellata
-4.69538	2	3	27.6163	32.3116	Weyla pradoana	2	4.69538	4.69538	5.02731	-0.147975	0.0658103	Bivalvia
-2.66524	3	3	26.616	31.8625	Camptonectes subulatus	2	5.24648	4.95393	5.24648	0.0204918	-0.0186703	Bivalvia
-0.698709	3	3	26.616	31.8625	Grammatodon concinnus	2	5.24648	4.95393	5.24648	0.0204918	-0.0186703	Bivalvia
-4.95393	3	3	26.616	31.8625	Harpax spinosus	2	5.24648	4.95393	5.24648	0.0204918	-0.0186703	Bivalvia
-5.24648	3	3	26.616	31.8625	Koninckella liasina	2	5.24648	4.95393	5.24648	0.0204918	-0.0186703	Rhynchonellata
-4.24625	3	3	26.616	31.8625	Nicaniella voltzi	2	5.24648	4.95393	5.24648	0.0204918	-0.0186703	Bivalvia
-5.24648	3	3	26.616	31.8625	Palaeoneilo muensteri	2	5.24648	4.95393	5.24648	0.0204918	-0.0186703	Bivalvia
-7.68949	3	3	26.616	31.8625	Praechlamys valoniensis	2	5.24648	4.95393	5.24648	0.0204918	-0.0186703	Bivalvia
0.449134	3	3	26.616	31.8625	Protocardia striatula	2	5.24648	4.95393	5.24648	0.0204918	-0.0186703	Bivalvia
-4.57818	3	3	26.616	31.8625	Pseudolimea roemeri	2	5.24648	4.95393	5.24648	0.0204918	-0.0186703	Bivalvia
-7.68949	3	3	26.616	31.8625	Pseudopecten equivalvis	2	5.24648	4.95393	5.24648	0.0204918	-0.0186703	Bivalvia
-13.4515	3	3	26.616	31.8625	Rollieria goldfussi	2	5.24648	4.95393	5.24648	0.0204918	-0.0186703	Bivalvia
-0.731852	3	3	26.616	31.8625	Soaresirhynchia bouchardi	2	5.24648	4.95393	5.24648	0.0204918	-0.0186703	Rhynchonellata
-0.764995	3	3	26.616	31.8625	Telothyris pyrenaica	2	5.24648	4.95393	5.24648	0.0204918	-0.0186703	Rhynchonellata
-0.941912	4	3	26.293	31.933	Chlamys textoria	2	5.63992	4.99175	6.78818	-0.371765	-0.29927	Bivalvia
-0.855538	4	3	26.293	31.933	Entolium corneolum	2	5.63992	4.99175	6.78818	-0.371765	-0.29927	Bivalvia
-4.3167	4	3	26.293	31.933	Gryphaea sublobata	2	5.63992	4.99175	6.78818	-0.371765	-0.29927	Bivalvia
-7.75995	4	3	26.293	31.933	Pseudopecten equivalvis	2	5.63992	4.99175	6.78818	-0.371765	-0.29927	Bivalvia
-0.802307	4	3	26.293	31.933	Soaresirhynchia bouchardi	2	5.63992	4.99175	6.78818	-0.371765	-0.29927	Rhynchonellata
-8.83583	5	3	20.041	28.8768	Bositra radiata	2	8.83583	8.83583	8.83583	-0.0148148	-0.937037	Bivalvia
0.133615	5	3	20.041	28.8768	Coelodiscus minutus	2	8.83583	8.83583	8.83583	-0.0148148	-0.937037	Gastropoda
-3.01236	5	3	20.041	28.8768	Pseudomytiloides dubius	2	8.83583	8.83583	8.83583	-0.0148148	-0.937037	Bivalvia
-6.0186	2	4	27.6163	32.3116	Gibbirhynchia cantabrica	2	4.69538	4.69538	5.02731	-0.147975	0.0658103	Rhynchonellata
-7.32502	2	4	27.6163	32.3116	Linguithyris aspasia	2	4.69538	4.69538	5.02731	-0.147975	0.0658103	Rhynchonellata
-6.94503	2	4	27.6163	32.3116	Liospiriferina alpina	2	4.69538	4.69538	5.02731	-0.147975	0.0658103	Rhynchonellata
-4.86135	2	4	27.6163	32.3116	Liospiriferina rostrata	2	4.69538	4.69538	5.02731	-0.147975	0.0658103	Rhynchonellata
-5.69561	2	4	27.6163	32.3116	Zeilleria culeiformis	2	4.69538	4.69538	5.02731	-0.147975	0.0658103	Rhynchonellata
-7.55414	2	4	27.6163	32.3116	Zeilleria quadrifida	2	4.69538	4.69538	5.02731	-0.147975	0.0658103	Rhynchonellata
-2.57773	3	4	26.616	31.8625	Cadomella moorei	2	5.24648	4.95393	5.24648	0.0204918	-0.0186703	Rhynchonellata
-4.24625	3	4	26.616	31.8625	Eopecten velatus	2	5.24648	4.95393	5.24648	0.0204918	-0.0186703	Bivalvia
0.449134	3	4	26.616	31.8625	Grammatodon muensteri	2	5.24648	4.95393	5.24648	0.0204918	-0.0186703	Bivalvia
-11.8215	3	4	26.616	31.8625	Pleuromya costata	2	5.24648	4.95393	5.24648	0.0204918	-0.0186703	Bivalvia
-5.63992	4	4	26.293	31.933	Gibbirhynchia cantabrica	2	5.63992	4.99175	6.78818	-0.371765	-0.29927	Rhynchonellata
-5.02438	4	4	26.293	31.933	Harpax spinosus	2	5.63992	4.99175	6.78818	-0.371765	-0.29927	Bivalvia
-4.65491	4	4	26.293	31.933	Liospiriferina falloti	2	5.63992	4.99175	6.78818	-0.371765	-0.29927	Rhynchonellata
-4.48267	4	4	26.293	31.933	Liospiriferina rostrata	2	5.63992	4.99175	6.78818	-0.371765	-0.29927	Rhynchonellata
-4.64863	4	4	26.293	31.933	Quadratirhynchia attenuata	2	5.63992	4.99175	6.78818	-0.371765	-0.29927	Rhynchonellata
-5.31693	4	4	26.293	31.933	Zeilleria culeiformis	2	5.63992	4.99175	6.78818	-0.371765	-0.29927	Rhynchonellata
-8.83583	5	4	20.041	28.8768	Grammatodon insons	2	8.83583	8.83583	8.83583	-0.0148148	-0.937037	Bivalvia
-1.96825	5	4	20.041	28.8768	Harpax spinosus	2	8.83583	8.83583	8.83583	-0.0148148	-0.937037	Bivalvia
-8.83583	5	4	20.041	28.8768	Liostrea hisingeri	2	8.83583	8.83583	8.83583	-0.0148148	-0.937037	Bivalvia
2.11423	5	4	20.041	28.8768	Mactromya cardioideum	2	8.83583	8.83583	8.83583	-0.0148148	-0.937037	Bivalvia
-8.83583	5	4	20.041	28.8768	Oxytoma inequivalvis	2	8.83583	8.83583	8.83583	-0.0148148	-0.937037	Bivalvia
-10.4658	5	4	20.041	28.8768	Palaeoneilo galatea	2	8.83583	8.83583	8.83583	-0.0148148	-0.937037	Bivalvia
-8.83583	5	4	20.041	28.8768	Pleuromya costata	2	8.83583	8.83583	8.83583	-0.0148148	-0.937037	Bivalvia
-12.2468	5	4	20.041	28.8768	Protocardia truncata	2	8.83583	8.83583	8.83583	-0.0148148	-0.937037	Bivalvia
-0.979826	5	4	20.041	28.8768	Pseudogibbirhynchia moorei	2	8.83583	8.83583	8.83583	-0.0148148	-0.937037	Rhynchonellata
-4.70381	5	4	20.041	28.8768	Pseudopecten equivalvis	2	8.83583	8.83583	8.83583	-0.0148148	-0.937037	Bivalvia
-7.50215	2	5	27.6163	32.3116	Aulacothyris resupinata	2	4.69538	4.69538	5.02731	-0.147975	0.0658103	Rhynchonellata
-5.00345	2	5	27.6163	32.3116	Dispiriferina oxyptera	2	4.69538	4.69538	5.02731	-0.147975	0.0658103	Rhynchonellata
-5.02731	2	5	27.6163	32.3116	Lobothyris edwardsi	2	4.69538	4.69538	5.02731	-0.147975	0.0658103	Rhynchonellata
-7.50215	2	5	27.6163	32.3116	Lobothyris punctata	2	4.69538	4.69538	5.02731	-0.147975	0.0658103	Rhynchonellata
-7.50215	2	5	27.6163	32.3116	Pholadomya ambigua	2	4.69538	4.69538	5.02731	-0.147975	0.0658103	Bivalvia
-5.37043	2	5	27.6163	32.3116	Pleuromya alduini	2	4.69538	4.69538	5.02731	-0.147975	0.0658103	Bivalvia
-7.50215	2	5	27.6163	32.3116	Zeilleria sarthacensis	2	4.69538	4.69538	5.02731	-0.147975	0.0658103	Rhynchonellata
-6.51012	2	5	27.6163	32.3116	Zeilleria scalprata	2	4.69538	4.69538	5.02731	-0.147975	0.0658103	Rhynchonellata
-8.55743	2	5	27.6163	32.3116	Zeilleria subovalis	2	4.69538	4.69538	5.02731	-0.147975	0.0658103	Rhynchonellata
-6.71598	3	5	26.616	31.8625	Phymatothyris kerkyrae	2	5.24648	4.95393	5.24648	0.0204918	-0.0186703	Rhynchonellata
-7.12347	4	5	26.293	31.933	Aulacothyris resupinata	2	5.63992	4.99175	6.78818	-0.371765	-0.29927	Rhynchonellata
-7.6776	4	5	26.293	31.933	Entolium lunare	2	5.63992	4.99175	6.78818	-0.371765	-0.29927	Bivalvia
-7.12347	4	5	26.293	31.933	Lobothyris punctata	2	5.63992	4.99175	6.78818	-0.371765	-0.29927	Rhynchonellata
-4.62146	5	5	20.041	28.8768	Entolium lunare	2	8.83583	8.83583	8.83583	-0.0148148	-0.937037	Bivalvia
-11.3647	5	5	20.041	28.8768	Gresslya intermedia	2	8.83583	8.83583	8.83583	-0.0148148	-0.937037	Bivalvia
-10.4658	5	5	20.041	28.8768	Levipleura blainvillei	2	8.83583	8.83583	8.83583	-0.0148148	-0.937037	Gastropoda
-4.06733	5	5	20.041	28.8768	Lobothyris punctata	2	8.83583	8.83583	8.83583	-0.0148148	-0.937037	Rhynchonellata
-8.83583	5	5	20.041	28.8768	Modiolus scalprum	2	8.83583	8.83583	8.83583	-0.0148148	-0.937037	Bivalvia
-10.5413	5	5	20.041	28.8768	Oolitica clevelandica	2	8.83583	8.83583	8.83583	-0.0148148	-0.937037	Gastropoda
-4.06733	5	5	20.041	28.8768	Pholadomya ambigua	2	8.83583	8.83583	8.83583	-0.0148148	-0.937037	Bivalvia
-8.83583	5	5	20.041	28.8768	Pseudolimea acuticostata	2	8.83583	8.83583	8.83583	-0.0148148	-0.937037	Bivalvia
-8.83583	5	5	20.041	28.8768	Tetrarhynchia tetrahedra	2	8.83583	8.83583	8.83583	-0.0148148	-0.937037	Rhynchonellata
-9.12099	5	5	20.041	28.8768	Zeilleria elliotti	2	8.83583	8.83583	8.83583	-0.0148148	-0.937037	Rhynchonellata
0.265244	2	1	32.3116	30.9911	Homoeorhynchia batalleri	3	-1.32059	-1.14784	-1.41652	0.0717176	-0.118141	Rhynchonellata
-0.0959319	2	1	32.3116	30.9911	Mactromya cardioideum	3	-1.32059	-1.14784	-1.41652	0.0717176	-0.118141	Bivalvia
0	3	1	31.8625	30.8015	Bositra buchi	3	-1.06105	-1.06105	-1.15427	0	0.0555556	Bivalvia
0	3	1	31.8625	30.8015	Liostrea hisingeri	3	-1.06105	-1.06105	-1.15427	0	0.0555556	Bivalvia
0	5	1	28.8768	25.8645	Meleagrinella substriata	3	-3.01236	-3.01236	-3.01236	0.0280374	0.943925	Bivalvia
0.189588	3	2	31.8625	30.8015	Oxytoma inequivalvis	3	-1.06105	-1.06105	-1.15427	0	0.0555556	Bivalvia
1.27254	4	2	31.933	29.7185	Pseudogibbirhynchia praedifformis	3	-2.21445	-1.14172	-2.21445	0.221658	0	Rhynchonellata
0	5	2	28.8768	25.8645	Telothyris monleaui	3	-3.01236	-3.01236	-3.01236	0.0280374	0.943925	Rhynchonellata
-5.82347	5	2	28.8768	25.8645	Homoeorhynchia lusitanica	3	-3.01236	-3.01236	-3.01236	0.0280374	0.943925	Rhynchonellata
0	5	2	28.8768	25.8645	Telothyris nabanciensis	3	-3.01236	-3.01236	-3.01236	0.0280374	0.943925	Rhynchonellata
-5.82347	5	2	28.8768	25.8645	Lingularia longovicensis	3	-3.01236	-3.01236	-3.01236	0.0280374	0.943925	Lingulata
2.95564	1	3	29.1441	26.0548	Coelodiscus minutus	3	-3.08926	-3.08926	-3.08926	-0.6	0	Gastropoda
1.32059	2	3	32.3116	30.9911	Arcomytilus asper	3	-1.32059	-1.14784	-1.41652	0.0717176	-0.118141	Bivalvia
1.32059	2	3	32.3116	30.9911	Camptonectes auritus	3	-1.32059	-1.14784	-1.41652	0.0717176	-0.118141	Bivalvia
-1.79378	2	3	32.3116	30.9911	Camptonectes subulatus	3	-1.32059	-1.14784	-1.41652	0.0717176	-0.118141	Bivalvia
-1.77386	2	3	32.3116	30.9911	Ceratomya concentrica	3	-1.32059	-1.14784	-1.41652	0.0717176	-0.118141	Bivalvia
0	2	3	32.3116	30.9911	Chlamys textoria	3	-1.32059	-1.14784	-1.41652	0.0717176	-0.118141	Bivalvia
0.0438266	2	3	32.3116	30.9911	Choffatirhynchia paucicostatae	3	-1.32059	-1.14784	-1.41652	0.0717176	-0.118141	Rhynchonellata
1.32059	2	3	32.3116	30.9911	Ctenostreon rugosum	3	-1.32059	-1.14784	-1.41652	0.0717176	-0.118141	Bivalvia
0.0863745	2	3	32.3116	30.9911	Entolium corneolum	3	-1.32059	-1.14784	-1.41652	0.0717176	-0.118141	Bivalvia
-3.37479	2	3	32.3116	30.9911	Eopecten velatus	3	-1.32059	-1.14784	-1.41652	0.0717176	-0.118141	Bivalvia
0.172749	2	3	32.3116	30.9911	Grammatodon concinnus	3	-1.32059	-1.14784	-1.41652	0.0717176	-0.118141	Bivalvia
1.32059	2	3	32.3116	30.9911	Gryphaea dumortieri	3	-1.32059	-1.14784	-1.41652	0.0717176	-0.118141	Bivalvia
-3.37479	2	3	32.3116	30.9911	Gryphaea sublobata	3	-1.32059	-1.14784	-1.41652	0.0717176	-0.118141	Bivalvia
1.32059	2	3	32.3116	30.9911	Harpax auricula	3	-1.32059	-1.14784	-1.41652	0.0717176	-0.118141	Bivalvia
-4.08247	2	3	32.3116	30.9911	Harpax spinosus	3	-1.32059	-1.14784	-1.41652	0.0717176	-0.118141	Bivalvia
0	2	3	32.3116	30.9911	Homoeorhynchia batalleri	3	-1.32059	-1.14784	-1.41652	0.0717176	-0.118141	Rhynchonellata
0.172749	2	3	32.3116	30.9911	Homoeorhynchia meridionalis	3	-1.32059	-1.14784	-1.41652	0.0717176	-0.118141	Rhynchonellata
1.32059	2	3	32.3116	30.9911	Homomya alsatica	3	-1.32059	-1.14784	-1.41652	0.0717176	-0.118141	Bivalvia
0.172749	2	3	32.3116	30.9911	Inoperna sowerbiana	3	-1.32059	-1.14784	-1.41652	0.0717176	-0.118141	Bivalvia
-3.713	2	3	32.3116	30.9911	Liospiriferina falloti	3	-1.32059	-1.14784	-1.41652	0.0717176	-0.118141	Rhynchonellata
-3.70672	2	3	32.3116	30.9911	Lobothyris arcta	3	-1.32059	-1.14784	-1.41652	0.0717176	-0.118141	Rhynchonellata
0.106463	2	3	32.3116	30.9911	Lobothyris hispanica	3	-1.32059	-1.14784	-1.41652	0.0717176	-0.118141	Rhynchonellata
0	2	3	32.3116	30.9911	Mactromya cardioideum	3	-1.32059	-1.14784	-1.41652	0.0717176	-0.118141	Bivalvia
0.172749	2	3	32.3116	30.9911	Modiolus imbricatus	3	-1.32059	-1.14784	-1.41652	0.0717176	-0.118141	Bivalvia
1.32059	2	3	32.3116	30.9911	Myophorella formosa	3	-1.32059	-1.14784	-1.41652	0.0717176	-0.118141	Bivalvia
-3.37479	2	3	32.3116	30.9911	Nanogyra monoptera	3	-1.32059	-1.14784	-1.41652	0.0717176	-0.118141	Bivalvia
0.172749	2	3	32.3116	30.9911	Neocrassina elegans	3	-1.32059	-1.14784	-1.41652	0.0717176	-0.118141	Bivalvia
0.74667	2	3	32.3116	30.9911	Osteomya dilata	3	-1.32059	-1.14784	-1.41652	0.0717176	-0.118141	Bivalvia
1.04112	2	3	32.3116	30.9911	Parallelodon hirsonensis	3	-1.32059	-1.14784	-1.41652	0.0717176	-0.118141	Bivalvia
0.941912	2	3	32.3116	30.9911	Parvamussium pumilum	3	-1.32059	-1.14784	-1.41652	0.0717176	-0.118141	Bivalvia
1.32059	2	3	32.3116	30.9911	Pholadomya fidicula	3	-1.32059	-1.14784	-1.41652	0.0717176	-0.118141	Bivalvia
0	2	3	32.3116	30.9911	Pholadomya lirata	3	-1.32059	-1.14784	-1.41652	0.0717176	-0.118141	Bivalvia
0.172749	2	3	32.3116	30.9911	Pinna folium	3	-1.32059	-1.14784	-1.41652	0.0717176	-0.118141	Bivalvia
1.32059	2	3	32.3116	30.9911	Pinna opalina	3	-1.32059	-1.14784	-1.41652	0.0717176	-0.118141	Bivalvia
0.172749	2	3	32.3116	30.9911	Plagiostoma giganteum	3	-1.32059	-1.14784	-1.41652	0.0717176	-0.118141	Bivalvia
0.172749	2	3	32.3116	30.9911	Plagiostoma punctatum	3	-1.32059	-1.14784	-1.41652	0.0717176	-0.118141	Bivalvia
1.32059	2	3	32.3116	30.9911	Plesiopecten subspinosus	3	-1.32059	-1.14784	-1.41652	0.0717176	-0.118141	Bivalvia
1.14032	2	3	32.3116	30.9911	Pleuromya uniformis	3	-1.32059	-1.14784	-1.41652	0.0717176	-0.118141	Bivalvia
1.32059	2	3	32.3116	30.9911	Protocardia striatula	3	-1.32059	-1.14784	-1.41652	0.0717176	-0.118141	Bivalvia
-0.159542	2	3	32.3116	30.9911	Pseudogibbirhynchia jurensis	3	-1.32059	-1.14784	-1.41652	0.0717176	-0.118141	Rhynchonellata
-3.09405	2	3	32.3116	30.9911	Pseudogibbirhynchia moorei	3	-1.32059	-1.14784	-1.41652	0.0717176	-0.118141	Rhynchonellata
0.172749	2	3	32.3116	30.9911	Pseudolimea duplicata	3	-1.32059	-1.14784	-1.41652	0.0717176	-0.118141	Bivalvia
-3.70672	2	3	32.3116	30.9911	Quadratirhynchia attenuata	3	-1.32059	-1.14784	-1.41652	0.0717176	-0.118141	Rhynchonellata
0.0438266	2	3	32.3116	30.9911	Quadratirhynchia vasconcellosi	3	-1.32059	-1.14784	-1.41652	0.0717176	-0.118141	Rhynchonellata
0.139606	2	3	32.3116	30.9911	Soaresirhynchia bouchardi	3	-1.32059	-1.14784	-1.41652	0.0717176	-0.118141	Rhynchonellata
0.106463	2	3	32.3116	30.9911	Soaresirhynchia flamandi	3	-1.32059	-1.14784	-1.41652	0.0717176	-0.118141	Rhynchonellata
-0.0959319	2	3	32.3116	30.9911	Soaresirhynchia rustica	3	-1.32059	-1.14784	-1.41652	0.0717176	-0.118141	Rhynchonellata
0.106463	2	3	32.3116	30.9911	Sphaeroidothyris dubari	3	-1.32059	-1.14784	-1.41652	0.0717176	-0.118141	Rhynchonellata
0	2	3	32.3116	30.9911	Sphaeroidothyris perfida	3	-1.32059	-1.14784	-1.41652	0.0717176	-0.118141	Rhynchonellata
-0.0176621	2	3	32.3116	30.9911	Telothyris arnaudi	3	-1.32059	-1.14784	-1.41652	0.0717176	-0.118141	Rhynchonellata
0	2	3	32.3116	30.9911	Telothyris jauberti	3	-1.32059	-1.14784	-1.41652	0.0717176	-0.118141	Rhynchonellata
0.106463	2	3	32.3116	30.9911	Telothyris pyrenaica	3	-1.32059	-1.14784	-1.41652	0.0717176	-0.118141	Rhynchonellata
0.29605	3	3	31.8625	30.8015	Lobothyris hispanica	3	-1.06105	-1.06105	-1.15427	0	0.0555556	Rhynchonellata
0.329194	3	3	31.8625	30.8015	Soaresirhynchia bouchardi	3	-1.06105	-1.06105	-1.15427	0	0.0555556	Rhynchonellata
0.189588	3	3	31.8625	30.8015	Telothyris jauberti	3	-1.06105	-1.06105	-1.15427	0	0.0555556	Rhynchonellata
0.29605	3	3	31.8625	30.8015	Telothyris pyrenaica	3	-1.06105	-1.06105	-1.15427	0	0.0555556	Rhynchonellata
2.40379	4	3	31.933	29.7185	Actinostreon gregareum	3	-2.21445	-1.14172	-2.21445	0.221658	0	Bivalvia
1.27254	4	3	31.933	29.7185	Chlamys textoria	3	-2.21445	-1.14172	-2.21445	0.221658	0	Bivalvia
2.59313	4	3	31.933	29.7185	Ctenostreon rugosum	3	-2.21445	-1.14172	-2.21445	0.221658	0	Bivalvia
1.35891	4	3	31.933	29.7185	Entolium corneolum	3	-2.21445	-1.14172	-2.21445	0.221658	0	Bivalvia
1.44528	4	3	31.933	29.7185	Grammatodon concinnus	3	-2.21445	-1.14172	-2.21445	0.221658	0	Bivalvia
-2.10225	4	3	31.933	29.7185	Gryphaea sublobata	3	-2.21445	-1.14172	-2.21445	0.221658	0	Bivalvia
1.27254	4	3	31.933	29.7185	Homoeorhynchia batalleri	3	-2.21445	-1.14172	-2.21445	0.221658	0	Rhynchonellata
1.44528	4	3	31.933	29.7185	Homoeorhynchia meridionalis	3	-2.21445	-1.14172	-2.21445	0.221658	0	Rhynchonellata
1.379	4	3	31.933	29.7185	Lobothyris hispanica	3	-2.21445	-1.14172	-2.21445	0.221658	0	Rhynchonellata
2.31365	4	3	31.933	29.7185	Parallelodon hirsonensis	3	-2.21445	-1.14172	-2.21445	0.221658	0	Bivalvia
2.21445	4	3	31.933	29.7185	Parvamussium pumilum	3	-2.21445	-1.14172	-2.21445	0.221658	0	Bivalvia
2.59313	4	3	31.933	29.7185	Protocardia striatula	3	-2.21445	-1.14172	-2.21445	0.221658	0	Bivalvia
1.11299	4	3	31.933	29.7185	Pseudogibbirhynchia jurensis	3	-2.21445	-1.14172	-2.21445	0.221658	0	Rhynchonellata
1.31636	4	3	31.933	29.7185	Quadratirhynchia vasconcellosi	3	-2.21445	-1.14172	-2.21445	0.221658	0	Rhynchonellata
1.41214	4	3	31.933	29.7185	Soaresirhynchia bouchardi	3	-2.21445	-1.14172	-2.21445	0.221658	0	Rhynchonellata
1.27254	4	3	31.933	29.7185	Telothyris jauberti	3	-2.21445	-1.14172	-2.21445	0.221658	0	Rhynchonellata
1.379	4	3	31.933	29.7185	Telothyris pyrenaica	3	-2.21445	-1.14172	-2.21445	0.221658	0	Rhynchonellata
6.0685	5	3	28.8768	25.8645	Parvamussium pumilum	3	-3.01236	-3.01236	-3.01236	0.0280374	0.943925	Bivalvia
0	5	3	28.8768	25.8645	Pseudomytiloides dubius	3	-3.01236	-3.01236	-3.01236	0.0280374	0.943925	Bivalvia
-0.190332	1	4	29.1441	26.0548	Pseudomytiloides dubius	3	-3.08926	-3.08926	-3.08926	-0.6	0	Bivalvia
1.13125	2	4	32.3116	30.9911	Actinostreon gregareum	3	-1.32059	-1.14784	-1.41652	0.0717176	-0.118141	Bivalvia
-5.12659	2	4	32.3116	30.9911	Bositra buchi	3	-1.32059	-1.14784	-1.41652	0.0717176	-0.118141	Bivalvia
-3.37479	2	4	32.3116	30.9911	Eotrapezium cucullatum	3	-1.32059	-1.14784	-1.41652	0.0717176	-0.118141	Bivalvia
0.172749	2	4	32.3116	30.9911	Gervillella monotis	3	-1.32059	-1.14784	-1.41652	0.0717176	-0.118141	Bivalvia
0.172749	2	4	32.3116	30.9911	Lamelliphorus heliacus	3	-1.32059	-1.14784	-1.41652	0.0717176	-0.118141	Gastropoda
1.14032	2	4	32.3116	30.9911	Nanogyra auricularis	3	-1.32059	-1.14784	-1.41652	0.0717176	-0.118141	Bivalvia
-3.37479	2	4	32.3116	30.9911	Nicaniella voltzi	3	-1.32059	-1.14784	-1.41652	0.0717176	-0.118141	Bivalvia
-10.9501	2	4	32.3116	30.9911	Oxytoma inequivalvis	3	-1.32059	-1.14784	-1.41652	0.0717176	-0.118141	Bivalvia
-12.5801	2	4	32.3116	30.9911	Palaeoneilo galatea	3	-1.32059	-1.14784	-1.41652	0.0717176	-0.118141	Bivalvia
-3.37479	2	4	32.3116	30.9911	Pleuromya aequistriata	3	-1.32059	-1.14784	-1.41652	0.0717176	-0.118141	Bivalvia
-6.81804	2	4	32.3116	30.9911	Pseudopecten equivalvis	3	-1.32059	-1.14784	-1.41652	0.0717176	-0.118141	Bivalvia
-1.6042	3	4	31.8625	30.8015	Camptonectes subulatus	3	-1.06105	-1.06105	-1.15427	0	0.0555556	Bivalvia
0.362337	3	4	31.8625	30.8015	Grammatodon concinnus	3	-1.06105	-1.06105	-1.15427	0	0.0555556	Bivalvia
-3.89288	3	4	31.8625	30.8015	Harpax spinosus	3	-1.06105	-1.06105	-1.15427	0	0.0555556	Bivalvia
-4.18543	3	4	31.8625	30.8015	Koninckella liasina	3	-1.06105	-1.06105	-1.15427	0	0.0555556	Rhynchonellata
-3.1852	3	4	31.8625	30.8015	Nicaniella voltzi	3	-1.06105	-1.06105	-1.15427	0	0.0555556	Bivalvia
1.51018	3	4	31.8625	30.8015	Protocardia striatula	3	-1.06105	-1.06105	-1.15427	0	0.0555556	Bivalvia
-3.51713	3	4	31.8625	30.8015	Pseudolimea roemeri	3	-1.06105	-1.06105	-1.15427	0	0.0555556	Bivalvia
-6.62845	3	4	31.8625	30.8015	Pseudopecten equivalvis	3	-1.06105	-1.06105	-1.15427	0	0.0555556	Bivalvia
-5.5455	4	4	31.933	29.7185	Pseudopecten equivalvis	3	-2.21445	-1.14172	-2.21445	0.221658	0	Bivalvia
3.14598	5	4	28.8768	25.8645	Coelodiscus minutus	3	-3.01236	-3.01236	-3.01236	0.0280374	0.943925	Gastropoda
-3.34791	2	5	32.3116	30.9911	Cardinia concinna	3	-1.32059	-1.14784	-1.41652	0.0717176	-0.118141	Bivalvia
-3.34791	2	5	32.3116	30.9911	Coelopis parvocardinata	3	-1.32059	-1.14784	-1.41652	0.0717176	-0.118141	Bivalvia
-3.34791	2	5	32.3116	30.9911	Corbulomima obscura	3	-1.32059	-1.14784	-1.41652	0.0717176	-0.118141	Bivalvia
1.32059	2	5	32.3116	30.9911	Grammatodon muensteri	3	-1.32059	-1.14784	-1.41652	0.0717176	-0.118141	Bivalvia
-3.37479	2	5	32.3116	30.9911	Gryphaea crickleyensis	3	-1.32059	-1.14784	-1.41652	0.0717176	-0.118141	Bivalvia
-3.37479	2	5	32.3116	30.9911	Harpax rapa	3	-1.32059	-1.14784	-1.41652	0.0717176	-0.118141	Bivalvia
-3.70672	2	5	32.3116	30.9911	Homomya ventricosa	3	-1.32059	-1.14784	-1.41652	0.0717176	-0.118141	Bivalvia
-3.37479	2	5	32.3116	30.9911	Placunopsis radiata	3	-1.32059	-1.14784	-1.41652	0.0717176	-0.118141	Bivalvia
1.32059	2	5	32.3116	30.9911	Placunopsis striatula	3	-1.32059	-1.14784	-1.41652	0.0717176	-0.118141	Bivalvia
-3.34791	2	5	32.3116	30.9911	Pseudolimea cristata	3	-1.32059	-1.14784	-1.41652	0.0717176	-0.118141	Bivalvia
-3.37479	2	5	32.3116	30.9911	Pseudopecten dentatus	3	-1.32059	-1.14784	-1.41652	0.0717176	-0.118141	Bivalvia
-3.37479	2	5	32.3116	30.9911	Weyla pradoana	3	-1.32059	-1.14784	-1.41652	0.0717176	-0.118141	Bivalvia
-4.18543	3	5	31.8625	30.8015	Palaeoneilo muensteri	3	-1.06105	-1.06105	-1.15427	0	0.0555556	Bivalvia
-6.62845	3	5	31.8625	30.8015	Praechlamys valoniensis	3	-1.06105	-1.06105	-1.15427	0	0.0555556	Bivalvia
-12.3905	3	5	31.8625	30.8015	Rollieria goldfussi	3	-1.06105	-1.06105	-1.15427	0	0.0555556	Bivalvia
-5.82347	5	5	28.8768	25.8645	Bositra radiata	3	-3.01236	-3.01236	-3.01236	0.0280374	0.943925	Bivalvia
-0.0845493	2	1	30.9911	31.0975	Bositra buchi	4	0.106463	0	0.0959319	-0.0482262	-0.0997854	Bivalvia
-0.106463	2	1	30.9911	31.0975	Sphaeroidothyris vari	4	0.106463	0	0.0959319	-0.0482262	-0.0997854	Rhynchonellata
-5.23305	2	2	30.9911	31.0975	Bositra buchi	4	0.106463	0	0.0959319	-0.0482262	-0.0997854	Bivalvia
-0.225739	2	2	30.9911	31.0975	Pseudogibbirhynchia jurensis	4	0.106463	0	0.0959319	-0.0482262	-0.0997854	Rhynchonellata
-4.937	3	2	30.8015	30.8015	Sphaeroidothyris vari	4	0	0	0.070032	0	0	Rhynchonellata
0.0300456	3	2	30.8015	30.8015	Pseudogibbirhynchia jurensis	4	0	0	0.070032	0	0	Rhynchonellata
1.15326	4	2	29.7185	29.7185	Choffatirhynchia turolensis	4	0	0	-0.0286244	0.164706	0	Rhynchonellata
4.96705	5	2	25.8645	25.8645	Sphaeroidothyris decipiens	4	0	1.72557	0	-0.0280374	-0.926226	Rhynchonellata
1.21413	2	3	30.9911	31.0975	Camptonectes auritus	4	0.106463	0	0.0959319	-0.0482262	-0.0997854	Bivalvia
-1.90025	2	3	30.9911	31.0975	Camptonectes subulatus	4	0.106463	0	0.0959319	-0.0482262	-0.0997854	Bivalvia
-1.88032	2	3	30.9911	31.0975	Ceratomya concentrica	4	0.106463	0	0.0959319	-0.0482262	-0.0997854	Bivalvia
-0.106463	2	3	30.9911	31.0975	Chlamys textoria	4	0.106463	0	0.0959319	-0.0482262	-0.0997854	Bivalvia
1.21413	2	3	30.9911	31.0975	Ctenostreon rugosum	4	0.106463	0	0.0959319	-0.0482262	-0.0997854	Bivalvia
-0.0200881	2	3	30.9911	31.0975	Entolium corneolum	4	0.106463	0	0.0959319	-0.0482262	-0.0997854	Bivalvia
-3.48125	2	3	30.9911	31.0975	Eopecten velatus	4	0.106463	0	0.0959319	-0.0482262	-0.0997854	Bivalvia
0.0662864	2	3	30.9911	31.0975	Grammatodon concinnus	4	0.106463	0	0.0959319	-0.0482262	-0.0997854	Bivalvia
1.21413	2	3	30.9911	31.0975	Gryphaea dumortieri	4	0.106463	0	0.0959319	-0.0482262	-0.0997854	Bivalvia
-3.48125	2	3	30.9911	31.0975	Gryphaea sublobata	4	0.106463	0	0.0959319	-0.0482262	-0.0997854	Bivalvia
-0.106463	2	3	30.9911	31.0975	Homoeorhynchia batalleri	4	0.106463	0	0.0959319	-0.0482262	-0.0997854	Rhynchonellata
0.0662864	2	3	30.9911	31.0975	Homoeorhynchia meridionalis	4	0.106463	0	0.0959319	-0.0482262	-0.0997854	Rhynchonellata
1.21413	2	3	30.9911	31.0975	Homomya alsatica	4	0.106463	0	0.0959319	-0.0482262	-0.0997854	Bivalvia
0.0662864	2	3	30.9911	31.0975	Inoperna sowerbiana	4	0.106463	0	0.0959319	-0.0482262	-0.0997854	Bivalvia
0	2	3	30.9911	31.0975	Lobothyris hispanica	4	0.106463	0	0.0959319	-0.0482262	-0.0997854	Rhynchonellata
-0.106463	2	3	30.9911	31.0975	Mactromya cardioideum	4	0.106463	0	0.0959319	-0.0482262	-0.0997854	Bivalvia
0.0662864	2	3	30.9911	31.0975	Modiolus imbricatus	4	0.106463	0	0.0959319	-0.0482262	-0.0997854	Bivalvia
1.21413	2	3	30.9911	31.0975	Myophorella formosa	4	0.106463	0	0.0959319	-0.0482262	-0.0997854	Bivalvia
0.0662864	2	3	30.9911	31.0975	Neocrassina elegans	4	0.106463	0	0.0959319	-0.0482262	-0.0997854	Bivalvia
0.934655	2	3	30.9911	31.0975	Parallelodon hirsonensis	4	0.106463	0	0.0959319	-0.0482262	-0.0997854	Bivalvia
0.83545	2	3	30.9911	31.0975	Parvamussium pumilum	4	0.106463	0	0.0959319	-0.0482262	-0.0997854	Bivalvia
-0.106463	2	3	30.9911	31.0975	Pholadomya lirata	4	0.106463	0	0.0959319	-0.0482262	-0.0997854	Bivalvia
0.0662864	2	3	30.9911	31.0975	Pinna folium	4	0.106463	0	0.0959319	-0.0482262	-0.0997854	Bivalvia
0.0662864	2	3	30.9911	31.0975	Plagiostoma giganteum	4	0.106463	0	0.0959319	-0.0482262	-0.0997854	Bivalvia
0.0662864	2	3	30.9911	31.0975	Plagiostoma punctatum	4	0.106463	0	0.0959319	-0.0482262	-0.0997854	Bivalvia
1.21413	2	3	30.9911	31.0975	Plesiopecten subspinosus	4	0.106463	0	0.0959319	-0.0482262	-0.0997854	Bivalvia
1.03386	2	3	30.9911	31.0975	Pleuromya uniformis	4	0.106463	0	0.0959319	-0.0482262	-0.0997854	Bivalvia
1.21413	2	3	30.9911	31.0975	Protocardia striatula	4	0.106463	0	0.0959319	-0.0482262	-0.0997854	Bivalvia
-0.266005	2	3	30.9911	31.0975	Pseudogibbirhynchia jurensis	4	0.106463	0	0.0959319	-0.0482262	-0.0997854	Rhynchonellata
0.158781	2	3	30.9911	31.0975	Pseudogibbirhynchia praedifformis	4	0.106463	0	0.0959319	-0.0482262	-0.0997854	Rhynchonellata
0.0662864	2	3	30.9911	31.0975	Pseudolimea duplicata	4	0.106463	0	0.0959319	-0.0482262	-0.0997854	Bivalvia
-0.062636	2	3	30.9911	31.0975	Quadratirhynchia vasconcellosi	4	0.106463	0	0.0959319	-0.0482262	-0.0997854	Rhynchonellata
0.0331432	2	3	30.9911	31.0975	Soaresirhynchia bouchardi	4	0.106463	0	0.0959319	-0.0482262	-0.0997854	Rhynchonellata
0	2	3	30.9911	31.0975	Sphaeroidothyris dubari	4	0.106463	0	0.0959319	-0.0482262	-0.0997854	Rhynchonellata
-0.106463	2	3	30.9911	31.0975	Sphaeroidothyris perfida	4	0.106463	0	0.0959319	-0.0482262	-0.0997854	Rhynchonellata
-0.124125	2	3	30.9911	31.0975	Telothyris arnaudi	4	0.106463	0	0.0959319	-0.0482262	-0.0997854	Rhynchonellata
-0.106463	2	3	30.9911	31.0975	Telothyris jauberti	4	0.106463	0	0.0959319	-0.0482262	-0.0997854	Rhynchonellata
-0.202395	2	3	30.9911	31.0975	Telothyris monleaui	4	0.106463	0	0.0959319	-0.0482262	-0.0997854	Rhynchonellata
0	2	3	30.9911	31.0975	Telothyris pyrenaica	4	0.106463	0	0.0959319	-0.0482262	-0.0997854	Rhynchonellata
0.189588	3	3	30.8015	30.8015	Homoeorhynchia batalleri	4	0	0	0.070032	0	0	Rhynchonellata
0	3	3	30.8015	30.8015	Homoeorhynchia lusitanica	4	0	0	0.070032	0	0	Rhynchonellata
0.189588	3	3	30.8015	30.8015	Telothyris jauberti	4	0	0	0.070032	0	0	Rhynchonellata
0	3	3	30.8015	30.8015	Telothyris nabanciensis	4	0	0	0.070032	0	0	Rhynchonellata
1.35891	4	3	29.7185	29.7185	Entolium corneolum	4	0	0	-0.0286244	0.164706	0	Bivalvia
1.44528	4	3	29.7185	29.7185	Homoeorhynchia meridionalis	4	0	0	-0.0286244	0.164706	0	Rhynchonellata
1.27254	4	3	29.7185	29.7185	Mactromya cardioideum	4	0	0	-0.0286244	0.164706	0	Bivalvia
2.21445	4	3	29.7185	29.7185	Parvamussium pumilum	4	0	0	-0.0286244	0.164706	0	Bivalvia
1.11299	4	3	29.7185	29.7185	Pseudogibbirhynchia jurensis	4	0	0	-0.0286244	0.164706	0	Rhynchonellata
1.31636	4	3	29.7185	29.7185	Quadratirhynchia vasconcellosi	4	0	0	-0.0286244	0.164706	0	Rhynchonellata
1.27254	4	3	29.7185	29.7185	Telothyris jauberti	4	0	0	-0.0286244	0.164706	0	Rhynchonellata
1.379	4	3	29.7185	29.7185	Telothyris pyrenaica	4	0	0	-0.0286244	0.164706	0	Rhynchonellata
0	5	3	25.8645	25.8645	Bositra buchi	4	0	1.72557	0	-0.0280374	-0.926226	Bivalvia
0	5	3	25.8645	25.8645	Lingularia longovicensis	4	0	1.72557	0	-0.0280374	-0.926226	Lingulata
-5.82347	5	3	25.8645	25.8645	Liostrea hisingeri	4	0	1.72557	0	-0.0280374	-0.926226	Bivalvia
0	5	3	25.8645	25.8645	Meleagrinella substriata	4	0	1.72557	0	-0.0280374	-0.926226	Bivalvia
-5.82347	5	3	25.8645	25.8645	Oxytoma inequivalvis	4	0	1.72557	0	-0.0280374	-0.926226	Bivalvia
6.0685	5	3	25.8645	25.8645	Parvamussium pumilum	4	0	1.72557	0	-0.0280374	-0.926226	Bivalvia
0	5	3	25.8645	25.8645	Pseudomytiloides dubius	4	0	1.72557	0	-0.0280374	-0.926226	Bivalvia
-4.18893	2	4	30.9911	31.0975	Harpax spinosus	4	0.106463	0	0.0959319	-0.0482262	-0.0997854	Bivalvia
-3.20052	2	4	30.9911	31.0975	Pseudogibbirhynchia moorei	4	0.106463	0	0.0959319	-0.0482262	-0.0997854	Rhynchonellata
0.29605	3	4	30.8015	30.8015	Lobothyris hispanica	4	0	0	0.070032	0	0	Rhynchonellata
0.329194	3	4	30.8015	30.8015	Soaresirhynchia bouchardi	4	0	0	0.070032	0	0	Rhynchonellata
0.29605	3	4	30.8015	30.8015	Telothyris pyrenaica	4	0	0	0.070032	0	0	Rhynchonellata
2.40379	4	4	29.7185	29.7185	Actinostreon gregareum	4	0	0	-0.0286244	0.164706	0	Bivalvia
1.27254	4	4	29.7185	29.7185	Chlamys textoria	4	0	0	-0.0286244	0.164706	0	Bivalvia
2.59313	4	4	29.7185	29.7185	Ctenostreon rugosum	4	0	0	-0.0286244	0.164706	0	Bivalvia
1.44528	4	4	29.7185	29.7185	Grammatodon concinnus	4	0	0	-0.0286244	0.164706	0	Bivalvia
-2.10225	4	4	29.7185	29.7185	Gryphaea sublobata	4	0	0	-0.0286244	0.164706	0	Bivalvia
1.27254	4	4	29.7185	29.7185	Homoeorhynchia batalleri	4	0	0	-0.0286244	0.164706	0	Rhynchonellata
1.379	4	4	29.7185	29.7185	Lobothyris hispanica	4	0	0	-0.0286244	0.164706	0	Rhynchonellata
2.31365	4	4	29.7185	29.7185	Parallelodon hirsonensis	4	0	0	-0.0286244	0.164706	0	Bivalvia
2.59313	4	4	29.7185	29.7185	Protocardia striatula	4	0	0	-0.0286244	0.164706	0	Bivalvia
1.41214	4	4	29.7185	29.7185	Soaresirhynchia bouchardi	4	0	0	-0.0286244	0.164706	0	Rhynchonellata
1.22655	1	5	26.0548	27.7839	Coelodiscus minutus	4	1.72909	1.72909	1.72909	1	0	Gastropoda
1.21413	2	5	30.9911	31.0975	Arcomytilus asper	4	0.106463	0	0.0959319	-0.0482262	-0.0997854	Bivalvia
-0.062636	2	5	30.9911	31.0975	Choffatirhynchia paucicostatae	4	0.106463	0	0.0959319	-0.0482262	-0.0997854	Rhynchonellata
1.21413	2	5	30.9911	31.0975	Harpax auricula	4	0.106463	0	0.0959319	-0.0482262	-0.0997854	Bivalvia
-3.81946	2	5	30.9911	31.0975	Liospiriferina falloti	4	0.106463	0	0.0959319	-0.0482262	-0.0997854	Rhynchonellata
-3.81319	2	5	30.9911	31.0975	Lobothyris arcta	4	0.106463	0	0.0959319	-0.0482262	-0.0997854	Rhynchonellata
-3.48125	2	5	30.9911	31.0975	Nanogyra monoptera	4	0.106463	0	0.0959319	-0.0482262	-0.0997854	Bivalvia
0.640208	2	5	30.9911	31.0975	Osteomya dilata	4	0.106463	0	0.0959319	-0.0482262	-0.0997854	Bivalvia
1.21413	2	5	30.9911	31.0975	Pholadomya fidicula	4	0.106463	0	0.0959319	-0.0482262	-0.0997854	Bivalvia
1.21413	2	5	30.9911	31.0975	Pinna opalina	4	0.106463	0	0.0959319	-0.0482262	-0.0997854	Bivalvia
-3.81319	2	5	30.9911	31.0975	Quadratirhynchia attenuata	4	0.106463	0	0.0959319	-0.0482262	-0.0997854	Rhynchonellata
0	2	5	30.9911	31.0975	Soaresirhynchia flamandi	4	0.106463	0	0.0959319	-0.0482262	-0.0997854	Rhynchonellata
-0.202395	2	5	30.9911	31.0975	Soaresirhynchia rustica	4	0.106463	0	0.0959319	-0.0482262	-0.0997854	Rhynchonellata

## Sheet: Fig. 3
Fig. 3. Higher magnitudes of regional seawater warming drive a stronger link between thermal bias and species occupancy change
COLUMN	DESCRIPTION
Region	Coded (paleo)region numbers as 1. German, 2. E.Iberia, 3. W.Iberia, 4. N.Iberia, 5. British
Time zone	Ammonite (sub)zone coded as 0. Margaritatus, 1. Spinatum, 2. Tenuicostatum, 3. Exaratum, and 4. Falciferum.
ThermalBias	Assemblage thermal bias
Regional.change	Regional mean seawater temperature change from this time zone to the next
Type	Coefficient type from regression
Estimate	Regression coefficient
se	Coefficient standard error
t	Coefficient t-value
P	Coefficient P-value
SpN	Number of species sampled in assemblage
Regional.MinChange	Regional minimum seawater temperature change from this time zone to the next
CarbonateChange	Change in proportion of occurrences classed as carbonate from this time zone to the next
DeepChange	Change in proportion of occurrences classed as deep from this time zone to the next
Region	Time zone	ThermalBias	Regional.change	Type	Estimate	se	t	P	SpN	Regional.MinChange	CarbonateChange	DeepChange
5	0	2.51182	2.13243	Intercept	3.99205	4.16035	0.959546	0.344478	34	0	0.157981	-0.29246
5	0	2.51182	2.13243	Slope	-0.479311	1.32937	-0.360554	0.720802	34	0	0.157981	-0.29246
5	1	1.44745	1.27858	Intercept	8.98926	3.86885	2.3235	0.0273669	31	3.411	-0.20686	0.656249
5	1	1.44745	1.27858	Slope	-2.38567	1.20417	-1.98118	0.0571242	31	3.411	-0.20686	0.656249
5	2	-6.37536	8.83583	Intercept	10.3448	6.06831	1.70472	0.10233	24	8.83583	-0.0148148	-0.937037
5	2	-6.37536	8.83583	Slope	-4.4097	1.58679	-2.77901	0.0109445	24	8.83583	-0.0148148	-0.937037
5	3	-0.917325	-3.01236	Intercept	-3.68064	4.98973	-0.737644	0.484718	9	-3.01236	0.0280374	0.943925
5	3	-0.917325	-3.01236	Slope	1.03624	1.78916	0.579179	0.58062	9	-3.01236	0.0280374	0.943925
5	4	-0.0764238	0	Intercept	16.495	12.6433	1.30464	0.239819	8	0	-0.0280374	-0.926226
5	4	-0.0764238	0	Slope	-5.76396	4.36887	-1.31933	0.235169	8	0	-0.0280374	-0.926226
4	0	2.54307	0	Intercept	11.9671	2.94815	4.05918	0.00135284	15	-1.93834	-0.179828	0.326531
4	0	2.54307	0	Slope	-3.534	1.08868	-3.24615	0.00637535	15	-1.93834	-0.179828	0.326531
4	1	-0.371152	3.94312	Intercept	14.2457	1.60286	8.88764	1.38009e-07	18	4.73321	0.339143	-0.0272605
4	1	-0.371152	3.94312	Slope	-4.78369	0.51406	-9.30571	7.40397e-08	18	4.73321	0.339143	-0.0272605
4	2	-2.68204	5.63992	Intercept	4.82792	0.951433	5.07437	3.07504e-05	27	6.78818	-0.371765	-0.29927
4	2	-2.68204	5.63992	Slope	-2.63336	0.318457	-8.26912	1.27866e-08	27	6.78818	-0.371765	-0.29927
4	3	1.07418	-2.21445	Intercept	11.3012	3.30388	3.4206	0.00325915	19	-2.21445	0.221658	0
4	3	1.07418	-2.21445	Slope	-3.40902	1.09491	-3.11352	0.00631872	19	-2.21445	0.221658	0
4	4	1.42675	0	Intercept	1.12309	1.38847	0.808864	0.429769	19	-0.0286244	0.164706	0
4	4	1.42675	0	Slope	0.087418	0.393966	0.221892	0.827041	19	-0.0286244	0.164706	0
3	0	1.41377	0	Intercept	10.7441	6.81406	1.57675	0.135705	17	0	0	0.178571
3	0	1.41377	0	Slope	-3.23704	2.33317	-1.3874	0.185588	17	0	0	0.178571
3	1	-0.0709551	2.44302	Intercept	6.06863	4.10393	1.47873	0.154789	22	2.44302	-0.0204918	0.784543
3	1	-0.0709551	2.44302	Slope	-2.11048	1.37494	-1.53496	0.140462	22	2.44302	-0.0204918	0.784543
3	2	-4.20311	5.24648	Intercept	0.926597	4.81863	0.192294	0.849664	20	5.24648	0.0204918	-0.0186703
3	2	-4.20311	5.24648	Slope	-1.62848	1.50509	-1.08198	0.293543	20	5.24648	0.0204918	-0.0186703
3	3	-2.39137	-1.06105	Intercept	5.98647	3.39435	1.76366	0.0968727	18	-1.15427	0	0.0555556
3	3	-2.39137	-1.06105	Slope	-2.43228	0.962208	-2.52781	0.0223844	18	-1.15427	0	0.0555556
3	4	-0.40072	0	Intercept	-4.36461	2.1412	-2.0384	0.0809039	9	0.070032	0	0
3	4	-0.40072	0	Slope	1.27411	0.669705	1.90249	0.0988435	9	0.070032	0	0
2	0	0.306197	0	Intercept	3.55414	1.08249	3.28329	0.00207266	44	-0.45039	-0.0218978	-0.111538
2	0	0.306197	0	Slope	-1.07451	0.347486	-3.09223	0.00352317	44	-0.45039	-0.0218978	-0.111538
2	1	0.562826	2.80677	Intercept	8.16615	0.957254	8.5308	4.09772e-13	89	3.53011	-0.0477671	0.445912
2	1	0.562826	2.80677	Slope	-3.07589	0.372421	-8.25918	1.46901e-12	89	3.53011	-0.0477671	0.445912
2	2	-3.17406	4.69538	Intercept	6.07973	1.50214	4.04739	0.000111921	89	5.02731	-0.147975	0.0658103
2	2	-3.17406	4.69538	Slope	-3.03907	0.485781	-6.25605	1.43569e-08	89	5.02731	-0.147975	0.0658103
2	3	-1.12791	-1.32059	Intercept	7.54124	1.77453	4.24972	6.15924e-05	76	-1.41652	0.0717176	-0.118141
2	3	-1.12791	-1.32059	Slope	-2.64601	0.53536	-4.94248	4.66393e-06	76	-1.41652	0.0717176	-0.118141
2	4	-0.398252	0.106463	Intercept	1.05845	1.31728	0.803513	0.425137	57	0.0959319	-0.0482262	-0.0997854
2	4	-0.398252	0.106463	Slope	-0.45874	0.409092	-1.12136	0.267006	57	0.0959319	-0.0482262	-0.0997854
1	0	1.67586	0.898887	Intercept	4.63058	7.6746	0.603364	0.549851	40	0.898887	-0.0660377	0.110208
1	0	1.67586	0.898887	Slope	-0.960883	2.4867	-0.386409	0.701349	40	0.898887	-0.0660377	0.110208
1	1	1.40608	0.715111	Intercept	15.5899	5.98003	2.60699	0.0130901	39	0.715111	0	-0.968699
1	1	1.40608	0.715111	Slope	-3.63927	1.52461	-2.38701	0.0222104	39	0.715111	0	-0.968699
1	2	-1.7066	10.018	Intercept	-1.7066	-1.08494	-1.7066	-1.08494	2	10.018	0.6	1
1	2	-1.7066	10.018	Slope	1.57299	0.474078	1.57299	0.474078	2	10.018	0.6	1
1	3	1.38266	-3.08926	Intercept	12.3936	NA	NA	NA	2	-3.08926	-0.6	0
1	3	1.38266	-3.08926	Slope	-3.14598	NA	NA	NA	2	-3.08926	-0.6	0
1	4	1.22655	1.72909	Intercept	1.22655	NA	1.22655	NA	1	1.72909	1	0
1	4	1.22655	1.72909	Slope	NA	NA	NA	NA	1	1.72909	1	0

## Sheet: Fig. 4
Figure 4. How thermal bias at the assemblage level related to future assemblage change in %, versus whether direct descriptors of environmental change magnitude were more useful
COLUMN	DESCRIPTION
Mean change or P-values for row title	Mean change or P-values for row title variable
%Extinct	Percentage of species in current assemblage that go extinct by the next time step
%Extirpated	Percentage of species in current assemblage that are extirpated by the next time step
%Persisting	Percentage of species in current assemblage that persist into the next time step
%Immigrating	Percentage of species in the next time step assemblage that have immigrated
%Originating	Percentage of species in the next time step assemblage that have originated
%Turnover	Percentage of species turnover from current assemblage to the next time assemblage
Mean change	%Extinct	%Extirpated	%Persisting	%Immigrating	%Originating	%Turnover
-1 °C thermal bias	0.33675	2.18196	-2.43422	2.56676	1.32891	4.13444
+1 °C change in water temperature	0.920819	0.759469	0.848675	8.48599	0.878361	4.07562
±1 °C thermal bias	2.3595	3.82778	-7.1471	2.86428	0.0766238	-6.20559
±1 °C change in water temperature	1.8092	0.959706	-0.171876	2.19857	-0.308637	-2.78176
± 10% change in benthic substrate	0.754636	1.14792	-3.51117	1.80676	-3.26199	2.20604
±10% change in water depth	0.277476	-1.1272	-2.49036	-2.40303	-1.43434	-1.00045
P-values
-1 °C thermal bias	0.8529	0.215535	0.465483	0.0801738	0.0021029	0.214616
+1 °C change in water temperature	0.485278	0.565502	0.679966	0.00159252	0.0299534	0.0505921
±1 °C thermal bias	0.245821	0.0488485	0.0815727	0.062283	0.960114	0.327243
±1 °C change in water temperature	0.173881	0.53134	0.939278	0.10512	0.805279	0.555199
± 10% change in benthic substrate	0.675381	0.704292	0.478857	0.480964	0.186869	0.626967
±10% change in water depth	0.750833	0.438858	0.297259	0.0856735	0.266833	0.71364

## Sheet: Fig. S2A
Supplementary Figure 2. Exploring how the difference in thermal bias among occupancy responses changes significance with number and quality of spatio-temporal observations
Same data plotted as for Fig. 3

## Sheet: Fig. S2B
Supplementary Figure 2. Exploring how the difference in thermal bias among occupancy responses changes significance with number and quality of spatio-temporal observations
Threshold	Minimum number of species needed for a site and time to be included in analysis
Rho	Spearman's Rho correlation between regional temperature change and the slope of the relationship between thermal bias and occupancy response gradient
P-value	P-value for the above Spearman's Rho
Threshold	Rho	P-value
1	-0.0013563	0.873819
2	-0.337589	0.111679
3	-0.337589	0.111679
4	-0.337589	0.111679
5	-0.337589	0.111679
6	-0.337589	0.111679
7	-0.337589	0.111679
8	-0.430571	0.0469555
9	-0.301897	0.156959
10	-0.301897	0.156959
11	-0.301897	0.156959
12	-0.301897	0.156959
13	-0.301897	0.156959
14	-0.301897	0.156959
15	-0.343629	0.0817761
16	-0.343629	0.0817761
17	-0.380387	0.0636873
18	-0.374806	0.0926258
19	-0.504861	0.0331869
20	-0.573114	0.0215513
21	-0.573114	0.0215513
22	-0.573783	0.0295961
23	-0.573783	0.0295961
24	-0.316619	0.164564
25	-0.316619	0.164564
26	-0.316619	0.164564
27	-0.268767	0.189508
28	-0.268767	0.189508
29	-0.268767	0.189508
30	-0.268767	0.189508
31	-0.270338	0.238272
32	-0.270338	0.238272
33	-0.270338	0.238272
34	-0.403149	0.326712
35	-0.403149	0.326712
36	-0.403149	0.326712
37	-0.403149	0.326712
38	-0.403149	0.326712
39	-0.533853	0.231645
40	-0.551253	0.291094
41	-0.551253	0.291094
42	-0.551253	0.291094
43	-0.551253	0.291094
44	-0.492664	0.483815
45	-0.492664	0.483815
46	-0.492664	0.483815
47	-0.492664	0.483815
48	-0.492664	0.483815
49	-0.492664	0.483815
50	-0.492664	0.483815

## Sheet: Fig. S3
Supplementary Figure 3. Regional consistency of the correlation between species’ thermal bias and whether a species is added, kept or removed from an assemblage during warming intervals
Same data as for Fig. 2

## Sheet: Fig. S4
Supplementary Fig. 4. Comparing geographical patterns of SST over the two warming phases
Paleolong	Paleolongitude
Paleolat	Paleolatitude
T.A	Temperature variation in Spinatum ammonite zone, shown in panel A
T.B	Temperature variation in Tenuicostatum ammonite zone, shown in panel B
T.diff.C	Temperature difference between maps from panels A and B, shown in panel C
T.D	Temperature variation in Tenuicostatum ammonite zone, shown in panel D
T.E	Temperature variation in Exaratum ammonite zone, shown in panel E
T.diff.F	Temperature difference between maps from panels D and E, shown in panel F
Paleolong	Paleolat	T.A	T.B	T.diff.C	T.D	T.E	T.diff.F
-1.84896	47.9452	NA	NA	NA	NA	NA	NA
1.84896	47.9452	NA	NA	NA	NA	NA	NA
5.54688	47.9452	13.7551	17.3864	3.63133	17.3864	25.0863	7.69991
9.24479	47.9452	12.3207	16.2723	3.95152	16.2723	24.2191	7.94681
12.9427	47.9452	11.6781	15.873	4.19493	15.873	23.9299	8.05694
16.6406	47.9452	NA	NA	NA	NA	NA	NA
20.3385	47.9452	NA	NA	NA	NA	NA	NA
24.0365	47.9452	NA	NA	NA	NA	NA	NA
27.7344	47.9452	NA	NA	NA	NA	NA	NA
31.4323	47.9452	NA	NA	NA	NA	NA	NA
35.1302	47.9452	NA	NA	NA	NA	NA	NA
38.8281	47.9452	NA	NA	NA	NA	NA	NA
42.526	47.9452	NA	NA	NA	NA	NA	NA
46.224	47.9452	NA	NA	NA	NA	NA	NA
49.9219	47.9452	NA	NA	NA	NA	NA	NA
-1.84896	45.548	NA	NA	NA	NA	NA	NA
1.84896	45.548	15.8921	19.1685	3.27642	19.1685	26.4404	7.27189
5.54688	45.548	14.6283	18.2384	3.61009	18.2384	25.7038	7.46534
9.24479	45.548	13.5576	17.4791	3.9215	17.4791	25.1119	7.63274
12.9427	45.548	12.9018	17.0448	4.14296	17.0448	24.8628	7.81802
16.6406	45.548	12.8504	17.1747	4.3243	17.1747	25.484	8.30928
20.3385	45.548	14.1512	18.5023	4.35107	18.5023	27.349	8.84679
24.0365	45.548	NA	NA	NA	NA	NA	NA
27.7344	45.548	NA	NA	NA	NA	NA	NA
31.4323	45.548	NA	NA	NA	NA	NA	NA
35.1302	45.548	NA	NA	NA	NA	NA	NA
38.8281	45.548	NA	NA	NA	NA	NA	NA
42.526	45.548	NA	NA	NA	NA	NA	NA
46.224	45.548	NA	NA	NA	NA	NA	NA
49.9219	45.548	NA	NA	NA	NA	NA	NA
-1.84896	43.1507	NA	NA	NA	NA	NA	NA
1.84896	43.1507	17.0731	20.2945	3.22131	20.2945	27.3996	7.10517
5.54688	43.1507	16.3169	19.7157	3.39878	19.7157	26.8959	7.18019
9.24479	43.1507	15.4138	19.025	3.61118	19.025	26.3801	7.35511
12.9427	43.1507	14.7147	18.5073	3.7927	18.5073	26.1406	7.63321
16.6406	43.1507	14.7603	18.5948	3.83443	18.5948	26.6332	8.03846
20.3385	43.1507	14.8735	19.0321	4.15864	19.0321	27.772	8.73985
24.0365	43.1507	NA	NA	NA	NA	NA	NA
27.7344	43.1507	NA	NA	NA	NA	NA	NA
31.4323	43.1507	NA	NA	NA	NA	NA	NA
35.1302	43.1507	16.6764	20.2067	3.53027	20.2067	28.142	7.9353
38.8281	43.1507	17.1298	20.3814	3.25155	20.3814	28.1043	7.72291
42.526	43.1507	17.4073	20.5292	3.12186	20.5292	28.1449	7.61574
46.224	43.1507	18.3212	21.2239	2.90276	21.2239	28.4552	7.23128
49.9219	43.1507	NA	NA	NA	NA	NA	NA
-1.84896	40.7534	21.1435	24.2863	3.14276	24.2863	30.3426	6.05632
1.84896	40.7534	18.9012	22.0349	3.13372	22.0349	28.7769	6.74203
5.54688	40.7534	17.989	21.1966	3.20765	21.1966	28.0773	6.88065
9.24479	40.7534	17.254	20.5903	3.33624	20.5903	27.6452	7.05491
12.9427	40.7534	16.5751	20.0453	3.47026	20.0453	27.424	7.37867
16.6406	40.7534	16.62	20.0612	3.44117	20.0612	27.7858	7.72459
20.3385	40.7534	15.8428	19.8257	3.9829	19.8257	28.3226	8.49683
24.0365	40.7534	16.7393	20.8847	4.14541	20.8847	29.1997	8.31498
27.7344	40.7534	18.6885	22.5605	3.87194	22.5605	29.9617	7.40125
31.4323	40.7534	16.7111	20.5968	3.88567	20.5968	28.6218	8.025
35.1302	40.7534	16.9391	20.4712	3.53211	20.4712	28.3256	7.85445
38.8281	40.7534	17.3628	20.6131	3.25027	20.6131	28.267	7.65388
42.526	40.7534	17.6601	20.758	3.09789	20.758	28.2895	7.53153
46.224	40.7534	18.5517	21.4186	2.86695	21.4186	28.5747	7.15612
49.9219	40.7534	19.6045	22.2967	2.69222	22.2967	29.0493	6.75257
-1.84896	38.3562	21.3453	24.4674	3.1221	24.4674	30.4722	6.00478
1.84896	38.3562	20.3133	23.3025	2.98913	23.3025	29.6837	6.38127
5.54688	38.3562	19.6075	22.6893	3.08185	22.6893	29.2239	6.53454
9.24479	38.3562	19.0426	22.2184	3.17577	22.2184	28.9	6.68167
12.9427	38.3562	18.5896	21.8274	3.23785	21.8274	28.726	6.89853
16.6406	38.3562	18.3174	21.6778	3.36045	21.6778	28.9493	7.27145
20.3385	38.3562	17.6117	21.4728	3.86116	21.4728	29.2864	7.81355
24.0365	38.3562	17.8914	21.9359	4.04445	21.9359	29.7358	7.79993
27.7344	38.3562	18.8663	22.731	3.8647	22.731	30.0701	7.33919
31.4323	38.3562	17.9551	21.7901	3.83496	21.7901	29.3806	7.59055
35.1302	38.3562	18.0516	21.5915	3.5399	21.5915	29.1035	7.51203
38.8281	38.3562	18.3495	21.5943	3.24486	21.5943	28.9559	7.3615
42.526	38.3562	18.7305	21.7269	2.99638	21.7269	28.9017	7.17486
46.224	38.3562	19.5279	22.2432	2.71529	22.2432	29.081	6.83777
49.9219	38.3562	19.9647	22.5969	2.63221	22.5969	29.2325	6.63559
-1.84896	35.9589	21.7556	24.8206	3.06497	24.8206	30.7192	5.89865
1.84896	35.9589	21.6739	24.5177	2.84381	24.5177	30.5516	6.03387
5.54688	35.9589	21.1834	24.1196	2.93628	24.1196	30.293	6.1734
9.24479	35.9589	20.7884	23.7904	3.00198	23.7904	30.0679	6.27757
12.9427	35.9589	20.5217	23.5441	3.02236	23.5441	29.9416	6.39755
16.6406	35.9589	20.0093	23.2728	3.26353	23.2728	30.0506	6.77786
20.3385	35.9589	19.3876	23.0839	3.69631	23.0839	30.2089	7.12496
24.0365	35.9589	19.1728	23.0545	3.88166	23.0545	30.2997	7.24526
27.7344	35.9589	NA	NA	NA	NA	NA	NA
31.4323	35.9589	NA	NA	NA	NA	NA	NA
35.1302	35.9589	19.2649	22.7472	3.4823	22.7472	29.8537	7.10652
38.8281	35.9589	19.4446	22.6355	3.19093	22.6355	29.6348	6.99929
42.526	35.9589	19.8573	22.7334	2.87604	22.7334	29.5064	6.77303
46.224	35.9589	20.5387	23.1029	2.56422	23.1029	29.5807	6.47777
49.9219	35.9589	20.4927	23.0395	2.54683	23.0395	29.4634	6.42392
-1.84896	33.5616	22.9586	25.8279	2.86923	25.8279	31.4129	5.58508
1.84896	33.5616	22.8386	25.5343	2.69574	25.5343	31.2716	5.73722
5.54688	33.5616	22.597	25.3127	2.71562	25.3127	31.0679	5.75518
9.24479	33.5616	22.3717	25.1493	2.77763	25.1493	30.9055	5.75619
12.9427	33.5616	22.1409	25.012	2.87118	25.012	30.8295	5.81744
16.6406	33.5616	21.6803	24.7853	3.10507	24.7853	30.9159	6.13053
20.3385	33.5616	21.1906	24.5582	3.36764	24.5582	30.9745	6.41627
24.0365	33.5616	NA	NA	NA	NA	NA	NA
27.7344	33.5616	NA	NA	NA	NA	NA	NA
31.4323	33.5616	NA	NA	NA	NA	NA	NA
35.1302	33.5616	NA	NA	NA	NA	NA	NA
38.8281	33.5616	20.9516	23.9043	2.95263	23.9043	30.276	6.3717
42.526	33.5616	21.1985	23.8826	2.68417	23.8826	30.0822	6.19958
46.224	33.5616	21.6807	24.0961	2.41534	24.0961	30.0556	5.9595
49.9219	33.5616	21.6581	24.0231	2.36501	24.0231	29.8756	5.85248
-1.84896	31.1644	24.0605	26.7282	2.66779	26.7282	31.999	5.27078
1.84896	31.1644	23.9423	26.4797	2.53741	26.4797	31.8946	5.41495
5.54688	31.1644	23.9228	26.418	2.49516	26.418	31.7517	5.33372
9.24479	31.1644	23.843	26.4023	2.5593	26.4023	31.6613	5.25899
12.9427	31.1644	23.643	26.3662	2.72328	26.3662	31.6472	5.281
16.6406	31.1644	23.242	26.1846	2.94263	26.1846	31.7134	5.52876
20.3385	31.1644	22.882	25.9366	3.0546	25.9366	31.6881	5.75145
24.0365	31.1644	22.6252	25.732	3.10679	25.732	31.6038	5.87181
27.7344	31.1644	NA	NA	NA	NA	NA	NA
31.4323	31.1644	NA	NA	NA	NA	NA	NA
35.1302	31.1644	NA	NA	NA	NA	NA	NA
38.8281	31.1644	NA	NA	NA	NA	NA	NA
42.526	31.1644	22.4997	25.0092	2.50947	25.0092	30.6673	5.65811
46.224	31.1644	22.7912	25.0783	2.28709	25.0783	30.547	5.46877
49.9219	31.1644	22.7768	24.9865	2.2097	24.9865	30.3099	5.32344
-1.84896	28.7671	24.703	27.1434	2.44041	27.1434	32.0966	4.95322
1.84896	28.7671	24.7691	27.1016	2.33251	27.1016	32.0781	4.97643
5.54688	28.7671	24.8493	27.1249	2.27561	27.1249	32.0225	4.89755
9.24479	28.7671	24.8061	27.1744	2.36827	27.1744	32.0459	4.87152
12.9427	28.7671	24.6139	27.2042	2.59027	27.2042	32.1469	4.94273
16.6406	28.7671	24.3075	27.0696	2.76213	27.0696	32.2034	5.13377
20.3385	28.7671	24.0676	26.8801	2.81246	26.8801	32.1659	5.2858
24.0365	28.7671	23.8851	26.7086	2.82342	26.7086	32.0798	5.37124
27.7344	28.7671	NA	NA	NA	NA	NA	NA
31.4323	28.7671	NA	NA	NA	NA	NA	NA
35.1302	28.7671	NA	NA	NA	NA	NA	NA
38.8281	28.7671	NA	NA	NA	NA	NA	NA
42.526	28.7671	NA	NA	NA	NA	NA	NA
46.224	28.7671	23.7584	26.0108	2.25244	26.0108	31.1138	5.10299
49.9219	28.7671	23.6836	25.8583	2.17469	25.8583	30.8452	4.98688
-1.84896	26.3699	25.2474	27.4952	2.24778	27.4952	32.1793	4.68417
1.84896	26.3699	25.4697	27.6286	2.15891	27.6286	32.2335	4.6049
5.54688	26.3699	25.6673	27.732	2.0647	27.732	32.238	4.50598
9.24479	26.3699	25.6831	27.8458	2.16271	27.8458	32.3527	4.50694
12.9427	26.3699	25.515	27.9432	2.42815	27.9432	32.5604	4.61722
16.6406	26.3699	25.313	27.8773	2.56427	27.8773	32.6323	4.75506
20.3385	26.3699	25.1737	27.743	2.56932	27.743	32.5853	4.84224
24.0365	26.3699	25.0662	27.6178	2.5516	27.6178	32.5106	4.89282
27.7344	26.3699	NA	NA	NA	NA	NA	NA
31.4323	26.3699	NA	NA	NA	NA	NA	NA
35.1302	26.3699	NA	NA	NA	NA	NA	NA
38.8281	26.3699	NA	NA	NA	NA	NA	NA
42.526	26.3699	NA	NA	NA	NA	NA	NA
46.224	26.3699	NA	NA	NA	NA	NA	NA
49.9219	26.3699	24.6343	26.7705	2.13627	26.7705	31.3912	4.6207
-1.84896	23.9726	NA	NA	NA	NA	NA	NA
1.84896	23.9726	25.4697	27.6286	2.15891	27.6286	32.2335	4.6049
5.54688	23.9726	25.8834	27.7851	1.9017	27.7851	32.1468	4.36176
9.24479	23.9726	26.0819	27.9584	1.8765	27.9584	32.2277	4.26928
12.9427	23.9726	26.0289	28.1334	2.10449	28.1334	32.4958	4.36243
16.6406	23.9726	25.9855	28.2557	2.27018	28.2557	32.7223	4.46662
20.3385	23.9726	25.839	28.1596	2.3206	28.1596	32.6808	4.52121
24.0365	23.9726	25.81	28.1538	2.34381	28.1538	32.691	4.53723
27.7344	23.9726	NA	NA	NA	NA	NA	NA
31.4323	23.9726	NA	NA	NA	NA	NA	NA
35.1302	23.9726	NA	NA	NA	NA	NA	NA
38.8281	23.9726	NA	NA	NA	NA	NA	NA
42.526	23.9726	NA	NA	NA	NA	NA	NA
46.224	23.9726	NA	NA	NA	NA	NA	NA
49.9219	23.9726	NA	NA	NA	NA	NA	NA
-1.84896	21.5753	NA	NA	NA	NA	NA	NA
1.84896	21.5753	NA	NA	NA	NA	NA	NA
5.54688	21.5753	NA	NA	NA	NA	NA	NA
9.24479	21.5753	26.4309	28.057	1.62606	28.057	32.1183	4.06133
12.9427	21.5753	26.4728	28.293	1.82011	28.293	32.4312	4.13823
16.6406	21.5753	26.5338	28.5384	2.00451	28.5384	32.7438	4.20541
20.3385	21.5753	26.408	28.4984	2.09041	28.4984	32.7227	4.22435
24.0365	21.5753	26.474	28.6206	2.14662	28.6206	32.8279	4.2073
27.7344	21.5753	26.7238	28.9172	2.19339	28.9172	33.0859	4.16867
31.4323	21.5753	NA	NA	NA	NA	NA	NA
35.1302	21.5753	NA	NA	NA	NA	NA	NA
38.8281	21.5753	NA	NA	NA	NA	NA	NA
42.526	21.5753	NA	NA	NA	NA	NA	NA
46.224	21.5753	NA	NA	NA	NA	NA	NA
49.9219	21.5753	NA	NA	NA	NA	NA	NA
-1.84896	19.1781	NA	NA	NA	NA	NA	NA
1.84896	19.1781	NA	NA	NA	NA	NA	NA
5.54688	19.1781	NA	NA	NA	NA	NA	NA
9.24479	19.1781	NA	NA	NA	NA	NA	NA
12.9427	19.1781	26.427	28.2375	1.81057	28.2375	32.3657	4.12815
16.6406	19.1781	26.2126	28.1504	1.93777	28.1504	32.2852	4.13483
20.3385	19.1781	26.3025	28.2924	1.98992	28.2924	32.3891	4.09667
24.0365	19.1781	26.5794	28.6031	2.02367	28.6031	32.66	4.05693
27.7344	19.1781	26.9434	28.9964	2.05302	28.9964	33.02	4.0236
31.4323	19.1781	NA	NA	NA	NA	NA	NA
35.1302	19.1781	NA	NA	NA	NA	NA	NA
38.8281	19.1781	NA	NA	NA	NA	NA	NA
42.526	19.1781	NA	NA	NA	NA	NA	NA
46.224	19.1781	NA	NA	NA	NA	NA	NA
49.9219	19.1781	NA	NA	NA	NA	NA	NA
-1.84896	16.7808	NA	NA	NA	NA	NA	NA
1.84896	16.7808	NA	NA	NA	NA	NA	NA
5.54688	16.7808	NA	NA	NA	NA	NA	NA
9.24479	16.7808	NA	NA	NA	NA	NA	NA
12.9427	16.7808	NA	NA	NA	NA	NA	NA
16.6406	16.7808	NA	NA	NA	NA	NA	NA
20.3385	16.7808	26.2073	28.1065	1.89921	28.1065	32.0879	3.98141
24.0365	16.7808	26.6506	28.5609	1.91032	28.5609	32.4777	3.9168
27.7344	16.7808	27.0805	29.0003	1.91983	29.0003	32.8818	3.88153
31.4323	16.7808	27.3979	29.3182	1.92036	29.3182	33.1438	3.82559
35.1302	16.7808	NA	NA	NA	NA	NA	NA
38.8281	16.7808	NA	NA	NA	NA	NA	NA
42.526	16.7808	NA	NA	NA	NA	NA	NA
46.224	16.7808	NA	NA	NA	NA	NA	NA
49.9219	16.7808	NA	NA	NA	NA	NA	NA

## Sheet: Fig. S5
Supplementary Fig. 5. Histogram of this study’s species’ temperature medians (grey), and 5% and 95% percentiles (blue and pink, respectively) over our complete dataset
mids	Histogram mid points on x-axis
countsSTImid	Counts of species for each histogram temperature bin based on their thermal midpoint
countsSTI0.95	Counts of species for each histogram temperature bin based on their upper observed thermal limit (95%)
countsSTI0.05	Counts of species for each histogram temperature bin based on their lower observed thermal limit (5%)
mids	countsSTImid	countsSTI0.95	countsSTI0.05
13	1	1	3
15	9	9	10
17	51	38	92
19	52	43	57
21	27	19	17
23	13	13	12
25	144	137	141
27	61	64	56
29	13	14	17
31	43	34	27
33	21	63	3

[truncated: 2 more sheets: Fig. S6, Fig. S7]
